# Supplementary material for: Aqua[N-(2,5-dihydroxybenzyl)imino­diacetato]copper(II)
Source: Acta Crystallogr Sect E Struct Rep Online. 2009 Oct 17;65(Pt 11):m1393. doi: 10.1107/S1600536809042238 (PMC2971235; doi:10.1107/S1600536809042238)
Supplement: Supplementary file 1 [file e-65-m1393-sup1.cif]

##############################################################################
###                                                                        ###
###        Electronic paper (Acta Crystallographica Section E)             ###
###                                                                        ###
##############################################################################
#                                                                            #
# This CIF contains the data in a paper accepted for publication in Acta     #
# Crystallographica Section E. It conforms to the requirements of Notes      #
# for Authors for Section E, and has been peer reviewed under the auspices   #
# of the IUCr Commission on Journals.                                        #
#                                                                            #
# Full details of the Crystallographic Information File format               #
# are given in the paper "The Crystallographic Information File (CIF):       #
# a New Standard Archive File for Crystallography" by S. R. Hall, F. H.      #
# Allen and I. D. Brown [Acta Cryst. (1991), A47, 655-685].                  #
#                                                                            #
# The current version of the core CIF dictionary is obtainable from          #
# ftp://ftp.iucr.org/pub/cif_core.dic. The current version number is 2.4.    #
#                                                                            #
# Software is freely available for graphical display of the structure(s) in  #
# this CIF.  For information consult the CIF home page http://www.iucr.org/  #
# cif/home.html                                                              #
#                                                                            #
# This file may be used for bona fide research purposes within the           #
# scientific community so long as proper attribution is given to the journal # 
# article from which it was obtained.                                        #
#                                                                            #
##############################################################################
                                             
data_I
_audit_creation_method     SHELXL97
_chemical_name_systematic
;
Aqua[<i>N</i>-(2,5-dihydroxybenzyl)iminodiacetato]copper(II)
;
_chemical_name_common     ?
_chemical_formula_moiety     'C11 H13 Cu N O7'
_chemical_formula_sum     'C11 H13 Cu N O7'
_chemical_formula_iupac     '[Cu (C11 H11 N O6) (H2 O)]'
_chemical_formula_weight     334.76
_chemical_melting_point     ?
_symmetry_cell_setting     'orthorhombic'
_symmetry_space_group_name_H-M     'P b c a'
_symmetry_space_group_name_Hall     '-P 2ac 2ab'
loop_
    _symmetry_equiv_pos_as_xyz
    'x, y, z'
    '-x+1/2, y+1/2, z'
    'x, -y+1/2, z+1/2'
    '-x+1/2, -y, z+1/2'
    '-x, -y, -z'
    'x-1/2, -y-1/2, -z'
    '-x, y-1/2, -z-1/2'
    'x-1/2, y, -z-1/2'
_cell_length_a     13.0461(16)
_cell_length_b     9.7919(12)
_cell_length_c     19.374(2)
_cell_angle_alpha     90.00
_cell_angle_beta     90.00
_cell_angle_gamma     90.00
_cell_volume     2474.9(5)
_cell_formula_units_Z     8
_cell_measurement_reflns_used     6907
_cell_measurement_theta_min     1.6
_cell_measurement_theta_max     27.9
_cell_measurement_temperature     294(2)
_exptl_crystal_description     block
_exptl_crystal_colour     blue
_exptl_crystal_size_max     0.22
_exptl_crystal_size_mid     0.18
_exptl_crystal_size_min     0.12
_exptl_crystal_density_diffrn     1.797
_exptl_crystal_density_meas     ?
_exptl_crystal_density_method     'not measured'
_exptl_crystal_F_000     1368
_exptl_absorpt_coefficient_mu     1.798
_exptl_absorpt_correction_type     'multi-scan'
_exptl_absorpt_process_details     '(Jacobson, 1998)'
_exptl_absorpt_correction_T_min     0.6931
_exptl_absorpt_correction_T_max     0.8132
_exptl_special_details
;
;
_diffrn_ambient_temperature     294(2)
_diffrn_radiation_type     MoK\a
_diffrn_radiation_wavelength     0.71070
_diffrn_radiation_source     'rotating anode'
_diffrn_radiation_monochromator     confocal
_diffrn_measurement_device_type     'Rigaku Saturn'
_diffrn_measurement_method     \w
_diffrn_detector_area_resol_mean     7.31
_diffrn_reflns_number     17710
_diffrn_reflns_av_R_equivalents     0.0261
_diffrn_reflns_av_sigmaI/netI     0.0207
_diffrn_reflns_theta_min     2.10
_diffrn_reflns_theta_max     27.87
_diffrn_reflns_theta_full     27.87
_diffrn_measured_fraction_theta_max     0.992
_diffrn_measured_fraction_theta_full     0.992
_diffrn_reflns_limit_h_min     -17
_diffrn_reflns_limit_h_max     17
_diffrn_reflns_limit_k_min     -12
_diffrn_reflns_limit_k_max     11
_diffrn_reflns_limit_l_min     -25
_diffrn_reflns_limit_l_max     22
_diffrn_standards_number     0
_diffrn_standards_interval_count     .
_diffrn_standards_interval_time     .
_diffrn_standards_decay_%     ?
_refine_special_details
;
Refinement of <i>F</i>^2^ against ALL reflections. The weighted <i>R</i>-factor
<i>wR</i> and goodness of fit <i>S</i> are based on <i>F</i>^2^, conventional
<i>R</i>-factors <i>R</i> are based on <i>F</i>, with <i>F</i> set to zero for
negative <i>F</i>^2^. The threshold expression of <i>F</i>^2^ >
\s(<i>F</i>^2^) is used only for calculating <i>R</i>-factors(gt) <i>etc</i>.
and is not relevant to the choice of reflections for refinement.
<i>R</i>-factors based on <i>F</i>^2^ are statistically about twice as large
as those based on <i>F</i>, and <i>R</i>- factors based on ALL data will be
even larger.
;
_reflns_number_total     2929
_reflns_number_gt     2662
_reflns_threshold_expression     'I>2\s(I)'
_refine_ls_structure_factor_coef     Fsqd
_refine_ls_matrix_type     full
_refine_ls_R_factor_all     0.0271
_refine_ls_R_factor_gt     0.0247
_refine_ls_wR_factor_gt     0.0680
_refine_ls_wR_factor_ref     0.0696
_refine_ls_goodness_of_fit_ref     1.039
_refine_ls_restrained_S_all     1.039
_refine_ls_number_reflns     2929
_refine_ls_number_parameters     198
_refine_ls_number_restraints     0
_refine_ls_hydrogen_treatment     mixed
_refine_ls_weighting_scheme     calc
_refine_ls_weighting_details
         'calc w=1/[\s^2^(Fo^2^)+(0.0451P)^2^+0.7209P] where P=(Fo^2^+2Fc^2^)/3'
_atom_sites_solution_hydrogens     geom
_atom_sites_solution_primary     direct
_atom_sites_solution_secondary     difmap
_refine_ls_shift/su_max     0.001
_refine_ls_shift/su_mean     0.000
_refine_diff_density_max     0.307
_refine_diff_density_min     -0.562
_refine_ls_extinction_method     none
_refine_ls_extinction_coef     ?
loop_
    _atom_type_symbol
    _atom_type_description
    _atom_type_scat_dispersion_real
    _atom_type_scat_dispersion_imag
    _atom_type_scat_source
    'C' 'C' 0.0033 0.0016
                         'International Tables Vol C Tables 4.2.6.8 and 6.1.1.4'
    'H' 'H' 0.0000 0.0000
                         'International Tables Vol C Tables 4.2.6.8 and 6.1.1.4'
    'N' 'N' 0.0061 0.0033
                         'International Tables Vol C Tables 4.2.6.8 and 6.1.1.4'
    'O' 'O' 0.0106 0.0060
                         'International Tables Vol C Tables 4.2.6.8 and 6.1.1.4'
    'Cu' 'Cu' 0.3201 1.2651
                         'International Tables Vol C Tables 4.2.6.8 and 6.1.1.4'
_computing_data_collection     '<i>CrystalClear</i> (Rigaku/MSC, 2005)'
_computing_cell_refinement     '<i>CrystalClear</i> (Rigaku/MSC, 2005)'
_computing_data_reduction     '<i>CrystalClear</i> (Rigaku/MSC, 2005)'
_computing_structure_solution     '<i>SHELXS97</i> (Sheldrick, 2008)'
_computing_structure_refinement     '<i>SHELXL97</i> (Sheldrick, 2008)'
_computing_molecular_graphics     '<i>SHELXL97</i> (Sheldrick, 2008)'
_computing_publication_material     '<i>CrystalStructure</i> (Rigaku/MSC, 2005)'
loop_
    _atom_site_type_symbol
    _atom_site_label
    _atom_site_fract_x
    _atom_site_fract_y
    _atom_site_fract_z
    _atom_site_U_iso_or_equiv
    _atom_site_adp_type
    _atom_site_calc_flag
    _atom_site_refinement_flags
    _atom_site_occupancy
    _atom_site_disorder_assembly
    _atom_site_disorder_group
    Cu Cu1 0.566322(13) 0.226573(19) 0.381922(9) 0.01771(8) Uani d . 1 . .
    O O1 0.68631(9) 0.23223(12) 0.44079(6) 0.0273(3) Uani d . 1 . .
    O O2 0.83131(8) 0.34779(12) 0.45719(6) 0.0275(3) Uani d . 1 . .
    O O3 0.47226(9) 0.23658(11) 0.30369(5) 0.0214(2) Uani d . 1 . .
    O O4 0.43813(9) 0.36157(13) 0.21087(6) 0.0300(3) Uani d . 1 . .
    O O5 0.43629(9) 0.31326(14) 0.45565(6) 0.0259(3) Uani d . 1 . .
    H H5 0.402(2) 0.269(3) 0.4779(13) 0.049(7) Uiso d . 1 . .
    O O6 0.24306(11) 0.69678(15) 0.29249(7) 0.0402(3) Uani d . 1 . .
    H H4 0.179(2) 0.700(3) 0.3008(12) 0.046(6) Uiso d . 1 . .
    O O7 0.54070(9) 0.03204(12) 0.39637(7) 0.0242(2) Uani d . 1 . .
    H H7A 0.5782(16) -0.006(2) 0.4227(12) 0.039(6) Uiso d . 1 . .
    H H7B 0.5424(18) -0.010(3) 0.3566(13) 0.046(7) Uiso d . 1 . .
    N N1 0.60886(9) 0.41382(12) 0.35356(6) 0.0164(2) Uani d . 1 . .
    C C1 0.74866(11) 0.32885(16) 0.42719(7) 0.0205(3) Uani d . 1 . .
    C C2 0.72035(11) 0.42214(16) 0.36733(8) 0.0225(3) Uani d . 1 . .
    H H2A 0.7389 0.5155 0.3784 0.027 Uiso calc R 1 . .
    H H2B 0.7581 0.3952 0.3264 0.027 Uiso calc R 1 . .
    C C3 0.48912(11) 0.33842(16) 0.26298(7) 0.0200(3) Uani d . 1 . .
    C C4 0.58171(11) 0.42657(17) 0.27948(7) 0.0209(3) Uani d . 1 . .
    H H4A 0.6394 0.3983 0.2513 0.025 Uiso calc R 1 . .
    H H4B 0.5665 0.5212 0.2688 0.025 Uiso calc R 1 . .
    C C5 0.55454(11) 0.51871(16) 0.39631(8) 0.0212(3) Uani d . 1 . .
    H H5A 0.5788 0.6087 0.3832 0.025 Uiso calc R 1 . .
    H H5B 0.5718 0.5046 0.4445 0.025 Uiso calc R 1 . .
    C C6 0.44000(11) 0.51419(17) 0.38847(7) 0.0203(3) Uani d . 1 . .
    C C7 0.38238(12) 0.41397(16) 0.42132(7) 0.0214(3) Uani d . 1 . .
    C C8 0.27640(12) 0.41627(18) 0.41733(8) 0.0268(3) Uani d . 1 . .
    H H8 0.2379 0.3530 0.4420 0.032 Uiso calc R 1 . .
    C C9 0.22764(13) 0.51300(19) 0.37651(8) 0.0288(4) Uani d . 1 . .
    H H9 0.1565 0.5149 0.3742 0.035 Uiso calc R 1 . .
    C C10 0.28474(13) 0.60661(17) 0.33916(9) 0.0275(3) Uani d . 1 . .
    C C11 0.39017(12) 0.60955(16) 0.34741(9) 0.0268(3) Uani d . 1 . .
    H H11 0.4282 0.6766 0.3251 0.032 Uiso calc R 1 . .
loop_
    _atom_site_aniso_label
    _atom_site_aniso_U_11
    _atom_site_aniso_U_22
    _atom_site_aniso_U_33
    _atom_site_aniso_U_12
    _atom_site_aniso_U_13
    _atom_site_aniso_U_23
    Cu1 0.01778(12) 0.01416(12) 0.02119(11) -0.00129(6) -0.00341(6) 0.00288(6)
    O1 0.0249(6) 0.0251(6) 0.0320(6) -0.0065(5) -0.0100(5) 0.0112(4)
    O2 0.0206(5) 0.0312(6) 0.0306(6) -0.0049(5) -0.0093(4) 0.0097(5)
    O3 0.0218(5) 0.0199(5) 0.0226(5) -0.0030(4) -0.0037(4) 0.0019(4)
    O4 0.0303(6) 0.0343(7) 0.0254(6) -0.0017(5) -0.0107(4) 0.0048(5)
    O5 0.0266(6) 0.0260(6) 0.0251(6) 0.0021(5) 0.0062(4) 0.0086(5)
    O6 0.0264(7) 0.0411(8) 0.0532(8) 0.0104(6) -0.0013(6) 0.0175(6)
    O7 0.0251(5) 0.0158(5) 0.0317(6) -0.0001(5) -0.0054(5) 0.0033(5)
    N1 0.0135(5) 0.0169(6) 0.0187(5) 0.0001(4) -0.0009(4) 0.0026(4)
    C1 0.0194(6) 0.0198(7) 0.0223(6) 0.0012(6) -0.0013(5) 0.0025(5)
    C2 0.0150(6) 0.0240(7) 0.0285(7) -0.0019(6) -0.0034(5) 0.0084(6)
    C3 0.0190(7) 0.0212(7) 0.0200(7) 0.0024(5) 0.0003(5) -0.0017(5)
    C4 0.0200(7) 0.0239(8) 0.0188(7) -0.0013(6) -0.0007(5) 0.0054(5)
    C5 0.0212(7) 0.0156(7) 0.0266(7) -0.0005(5) -0.0002(6) -0.0034(6)
    C6 0.0199(7) 0.0172(7) 0.0236(7) 0.0014(5) 0.0027(5) -0.0022(5)
    C7 0.0248(7) 0.0207(7) 0.0186(6) 0.0031(6) 0.0041(5) -0.0009(5)
    C8 0.0231(7) 0.0309(9) 0.0263(8) -0.0033(7) 0.0063(6) 0.0022(6)
    C9 0.0190(7) 0.0348(9) 0.0327(8) 0.0027(7) 0.0036(6) -0.0010(6)
    C10 0.0250(8) 0.0245(8) 0.0329(8) 0.0074(6) 0.0014(6) 0.0016(6)
    C11 0.0239(8) 0.0201(8) 0.0363(8) 0.0020(6) 0.0049(6) 0.0059(6)
_geom_special_details
;
All e.s.d.'s (except the e.s.d. in the dihedral angle between two l.s. planes)
are estimated using the full covariance matrix. The cell e.s.d.'s are taken
into account individually in the estimation of e.s.d.'s in distances, angles
and torsion angles; correlations between e.s.d.'s in cell parameters are only
used when they are defined by crystal symmetry. An approximate (isotropic)
treatment of cell e.s.d.'s is used for estimating e.s.d.'s involving l.s.
planes.
;
loop_
    _geom_bond_atom_site_label_1
    _geom_bond_atom_site_label_2
    _geom_bond_site_symmetry_2
    _geom_bond_distance
    _geom_bond_publ_flag
    Cu1 O1 . 1.9376(11) ?
    Cu1 O3 . 1.9526(11) ?
    Cu1 O7 . 1.9541(12) ?
    Cu1 N1 . 1.9929(12) ?
    Cu1 O5 . 2.3746(12) ?
    O1 C1 . 1.2752(19) ?
    O2 C1 . 1.2390(18) ?
    O3 C3 . 1.2903(18) ?
    O4 C3 . 1.2302(18) ?
    O5 C7 . 1.3818(19) ?
    O5 H5 . 0.76(3) ?
    O6 C10 . 1.376(2) ?
    O6 H4 . 0.86(3) ?
    O7 H7A . 0.80(2) ?
    O7 H7B . 0.87(3) ?
    N1 C2 . 1.4810(18) ?
    N1 C4 . 1.4834(17) ?
    N1 C5 . 1.4976(19) ?
    C1 C2 . 1.522(2) ?
    C2 H2A . 0.9700 ?
    C2 H2B . 0.9700 ?
    C3 C4 . 1.519(2) ?
    C4 H4A . 0.9700 ?
    C4 H4B . 0.9700 ?
    C5 C6 . 1.503(2) ?
    C5 H5A . 0.9700 ?
    C5 H5B . 0.9700 ?
    C6 C11 . 1.388(2) ?
    C6 C7 . 1.390(2) ?
    C7 C8 . 1.385(2) ?
    C8 C9 . 1.388(2) ?
    C8 H8 . 0.9300 ?
    C9 C10 . 1.385(2) ?
    C9 H9 . 0.9300 ?
    C10 C11 . 1.385(2) ?
    C11 H11 . 0.9300 ?
loop_
    _geom_angle_atom_site_label_1
    _geom_angle_atom_site_label_2
    _geom_angle_atom_site_label_3
    _geom_angle_site_symmetry_1
    _geom_angle_site_symmetry_3
    _geom_angle
    _geom_angle_publ_flag
    O1 Cu1 O3 . . 164.41(5) ?
    O1 Cu1 O7 . . 94.69(5) ?
    O3 Cu1 O7 . . 93.01(5) ?
    O1 Cu1 N1 . . 84.90(5) ?
    O3 Cu1 N1 . . 85.11(5) ?
    O7 Cu1 N1 . . 169.72(5) ?
    O1 Cu1 O5 . . 102.29(5) ?
    O3 Cu1 O5 . . 90.00(5) ?
    O7 Cu1 O5 . . 98.05(5) ?
    N1 Cu1 O5 . . 92.06(5) ?
    C1 O1 Cu1 . . 114.51(9) ?
    C3 O3 Cu1 . . 113.96(9) ?
    C7 O5 Cu1 . . 109.22(9) ?
    C7 O5 H5 . . 112(2) ?
    Cu1 O5 H5 . . 124(2) ?
    C10 O6 H4 . . 106.8(16) ?
    Cu1 O7 H7A . . 116.0(17) ?
    Cu1 O7 H7B . . 109.1(17) ?
    H7A O7 H7B . . 109(2) ?
    C2 N1 C4 . . 113.83(11) ?
    C2 N1 C5 . . 109.11(11) ?
    C4 N1 C5 . . 111.37(11) ?
    C2 N1 Cu1 . . 105.92(9) ?
    C4 N1 Cu1 . . 106.12(9) ?
    C5 N1 Cu1 . . 110.28(9) ?
    O2 C1 O1 . . 124.70(14) ?
    O2 C1 C2 . . 118.61(13) ?
    O1 C1 C2 . . 116.62(13) ?
    N1 C2 C1 . . 110.04(12) ?
    N1 C2 H2A . . 109.7 ?
    C1 C2 H2A . . 109.7 ?
    N1 C2 H2B . . 109.7 ?
    C1 C2 H2B . . 109.7 ?
    H2A C2 H2B . . 108.2 ?
    O4 C3 O3 . . 123.49(14) ?
    O4 C3 C4 . . 119.88(14) ?
    O3 C3 C4 . . 116.50(12) ?
    N1 C4 C3 . . 110.22(11) ?
    N1 C4 H4A . . 109.6 ?
    C3 C4 H4A . . 109.6 ?
    N1 C4 H4B . . 109.6 ?
    C3 C4 H4B . . 109.6 ?
    H4A C4 H4B . . 108.1 ?
    N1 C5 C6 . . 113.23(12) ?
    N1 C5 H5A . . 108.9 ?
    C6 C5 H5A . . 108.9 ?
    N1 C5 H5B . . 108.9 ?
    C6 C5 H5B . . 108.9 ?
    H5A C5 H5B . . 107.7 ?
    C11 C6 C7 . . 118.94(14) ?
    C11 C6 C5 . . 120.25(14) ?
    C7 C6 C5 . . 120.81(14) ?
    O5 C7 C8 . . 123.13(14) ?
    O5 C7 C6 . . 116.67(13) ?
    C8 C7 C6 . . 120.18(14) ?
    C7 C8 C9 . . 120.03(15) ?
    C7 C8 H8 . . 120.0 ?
    C9 C8 H8 . . 120.0 ?
    C10 C9 C8 . . 120.18(16) ?
    C10 C9 H9 . . 119.9 ?
    C8 C9 H9 . . 119.9 ?
    O6 C10 C11 . . 117.07(15) ?
    O6 C10 C9 . . 123.74(15) ?
    C11 C10 C9 . . 119.17(15) ?
    C10 C11 C6 . . 121.15(15) ?
    C10 C11 H11 . . 119.4 ?
    C6 C11 H11 . . 119.4 ?
loop_
    _geom_torsion_atom_site_label_1
    _geom_torsion_atom_site_label_2
    _geom_torsion_atom_site_label_3
    _geom_torsion_atom_site_label_4
    _geom_torsion_site_symmetry_1
    _geom_torsion_site_symmetry_2
    _geom_torsion_site_symmetry_3
    _geom_torsion_site_symmetry_4
    _geom_torsion
    _geom_torsion_publ_flag
    O3 Cu1 O1 C1 . . . . 36.6(3) ?
    O7 Cu1 O1 C1 . . . . 155.93(11) ?
    N1 Cu1 O1 C1 . . . . -13.76(11) ?
    O5 Cu1 O1 C1 . . . . -104.76(11) ?
    O1 Cu1 O3 C3 . . . . -38.9(2) ?
    O7 Cu1 O3 C3 . . . . -158.44(11) ?
    N1 Cu1 O3 C3 . . . . 11.43(10) ?
    O5 Cu1 O3 C3 . . . . 103.49(11) ?
    O1 Cu1 O5 C7 . . . . 130.89(10) ?
    O3 Cu1 O5 C7 . . . . -39.44(10) ?
    O7 Cu1 O5 C7 . . . . -132.48(10) ?
    N1 Cu1 O5 C7 . . . . 45.67(10) ?
    O1 Cu1 N1 C2 . . . . 23.76(9) ?
    O3 Cu1 N1 C2 . . . . -144.26(9) ?
    O7 Cu1 N1 C2 . . . . -64.4(3) ?
    O5 Cu1 N1 C2 . . . . 125.92(9) ?
    O1 Cu1 N1 C4 . . . . 145.08(9) ?
    O3 Cu1 N1 C4 . . . . -22.93(9) ?
    O7 Cu1 N1 C4 . . . . 56.9(3) ?
    O5 Cu1 N1 C4 . . . . -112.75(9) ?
    O1 Cu1 N1 C5 . . . . -94.17(9) ?
    O3 Cu1 N1 C5 . . . . 97.81(9) ?
    O7 Cu1 N1 C5 . . . . 177.7(2) ?
    O5 Cu1 N1 C5 . . . . 7.99(9) ?
    Cu1 O1 C1 O2 . . . . -177.60(12) ?
    Cu1 O1 C1 C2 . . . . -0.69(18) ?
    C4 N1 C2 C1 . . . . -145.39(13) ?
    C5 N1 C2 C1 . . . . 89.54(15) ?
    Cu1 N1 C2 C1 . . . . -29.17(14) ?
    O2 C1 C2 N1 . . . . -161.79(13) ?
    O1 C1 C2 N1 . . . . 21.11(19) ?
    Cu1 O3 C3 O4 . . . . 179.80(12) ?
    Cu1 O3 C3 C4 . . . . 3.87(16) ?
    C2 N1 C4 C3 . . . . 145.89(13) ?
    C5 N1 C4 C3 . . . . -90.25(14) ?
    Cu1 N1 C4 C3 . . . . 29.79(13) ?
    O4 C3 C4 N1 . . . . 160.38(13) ?
    O3 C3 C4 N1 . . . . -23.53(18) ?
    C2 N1 C5 C6 . . . . -177.33(12) ?
    C4 N1 C5 C6 . . . . 56.17(16) ?
    Cu1 N1 C5 C6 . . . . -61.38(14) ?
    N1 C5 C6 C11 . . . . -102.16(17) ?
    N1 C5 C6 C7 . . . . 77.03(17) ?
    Cu1 O5 C7 C8 . . . . 129.74(13) ?
    Cu1 O5 C7 C6 . . . . -48.69(15) ?
    C11 C6 C7 O5 . . . . 173.46(14) ?
    C5 C6 C7 O5 . . . . -5.7(2) ?
    C11 C6 C7 C8 . . . . -5.0(2) ?
    C5 C6 C7 C8 . . . . 175.78(14) ?
    O5 C7 C8 C9 . . . . -173.82(15) ?
    C6 C7 C8 C9 . . . . 4.6(2) ?
    C7 C8 C9 C10 . . . . 0.6(3) ?
    C8 C9 C10 O6 . . . . 173.45(16) ?
    C8 C9 C10 C11 . . . . -5.2(3) ?
    O6 C10 C11 C6 . . . . -174.02(15) ?
    C9 C10 C11 C6 . . . . 4.7(3) ?
    C7 C6 C11 C10 . . . . 0.4(2) ?
    C5 C6 C11 C10 . . . . 179.58(15) ?
loop_
    _geom_hbond_atom_site_label_D
    _geom_hbond_atom_site_label_H
    _geom_hbond_atom_site_label_A
    _geom_hbond_site_symmetry_A
    _geom_hbond_distance_DH
    _geom_hbond_distance_HA
    _geom_hbond_distance_DA
    _geom_hbond_angle_DHA
    O5 H5 O2 6_566 0.76(3) 1.93(3) 2.6859(16) 172(3)
    O6 H4 O3 2 0.86(3) 2.00(3) 2.8442(18) 168(2)
    O7 H7A O2 2_645 0.80(2) 1.97(2) 2.7261(16) 157(2)
    O7 H7B O4 7_656 0.87(3) 1.83(3) 2.6794(18) 163(2)
data_global
_journal_date_recd_electronic     2009-10-05
_journal_date_accepted     2009-10-14
_journal_name_full     'Acta Crystallographica, Section E'
_journal_year     2009
_journal_volume     65
_journal_issue     11
_journal_page_first     m1393
_journal_page_last     m1393
_journal_paper_category     QM
_journal_coeditor_code     ZS2013
_publ_contact_author_name
;Bian He-Dong
;
_publ_contact_author_address
; Key Laboratory for the Chemistry and Molecular Engineering of Medicinal
 Resources (Ministry of Education of China), School of Chemistry and Chemical
 Engineering of Guangxi Normal University, Guilin 541004, P. R. China.
;
_publ_contact_author_email     gxnuchem312@yahoo.com.cn
_publ_contact_author_fax     86-773-5845973
_publ_contact_author_phone     86-773-5845475
_publ_section_title
;
Aqua[<i>N</i>-(2,5-dihydroxybenzyl)iminodiacetato]copper(II)
;
loop_
    _publ_author_name
    _publ_author_footnote
    _publ_author_address
    'Zhang, Xiu-Qing' .
;
Key Laboratory for the Chemistry and Molecular Engineering of Medicinal
 Resources (Ministry of Education of China),
School of Chemistry and Chemical Engineering of Guangxi Normal University,
Guilin 541004,
People's Republic of China
;
    'Huang, Fu-Ping' .
;
Key Laboratory for the Chemistry and Molecular Engineering of Medicinal
 Resources (Ministry of Education of China),
School of Chemistry and Chemical Engineering of Guangxi Normal University,
Guilin 541004,
People's Republic of China
;
    'Bian, He-Dong' .
;
Key Laboratory for the Chemistry and Molecular Engineering of Medicinal
 Resources (Ministry of Education of China),
School of Chemistry and Chemical Engineering of Guangxi Normal University,
Guilin 541004,
People's Republic of China
;
    'Yu, Qing' .
;
Key Laboratory for the Chemistry and Molecular Engineering of Medicinal
 Resources (Ministry of Education of China),
School of Chemistry and Chemical Engineering of Guangxi Normal University,
Guilin 541004,
People's Republic of China
;
    'Liang, Hong' .
;
Key Laboratory for the Chemistry and Molecular Engineering of Medicinal
 Resources (Ministry of Education of China),
School of Chemistry and Chemical Engineering of Guangxi Normal University,
Guilin 541004,
People's Republic of China
;
_publ_section_synopsis     .
