# Supplementary material for: Aqua[N-(2,5-dihydroxybenzyl)imino­diacetato]copper(II)
Source: Acta Crystallogr Sect E Struct Rep Online. 2009 Oct 17;65(Pt 11):m1393. doi: 10.1107/S1600536809042238 (PMC2971235; doi:10.1107/S1600536809042238)
Supplement: Supplementary file 2 [file e-65-m1393-Isup2.hkl]

#
# h,k,l, Fc-squared, Fo-squared, sigma(Fo-squared) and status flag
#
data_I
_shelx_title '  _R60527F'
_shelx_refln_list_code          4
_shelx_F_calc_maximum      198.45
_exptl_crystal_F_000      1368.00
_reflns_d_resolution_high  0.7602
 
loop_
 _symmetry_equiv_pos_as_xyz
 'x, y, z'
 '-x+1/2, y+1/2, z'
 'x, -y+1/2, z+1/2'
 '-x+1/2, -y, z+1/2'
 '-x, -y, -z'
 'x-1/2, -y-1/2, -z'
 '-x, y-1/2, -z-1/2'
 'x-1/2, y, -z-1/2'
 
_cell_length_a    13.0461
_cell_length_b     9.7919
_cell_length_c    19.3737
_cell_angle_alpha  90.000
_cell_angle_beta   90.000
_cell_angle_gamma  90.000
 
_shelx_F_squared_multiplier     1.000
 
loop_
 _refln_index_h
 _refln_index_k
 _refln_index_l
 _refln_F_squared_calc
 _refln_F_squared_meas
 _refln_F_squared_sigma
 _refln_observed_status
   8   0   0    31131.54    28687.05    114.85 o
  10   0   0    10124.35    10426.06    161.76 o
  12   0   0      383.55      554.44     27.58 o
  14   0   0     2137.53     2235.38     51.20 o
  16   0   0     3929.07     3815.33     97.48 o
   4   1   0     7656.98     6431.11     54.67 o
   6   1   0     1427.84     1380.05     22.42 o
   8   1   0     8125.24     8602.96     73.49 o
  10   1   0     9569.26     9352.31    229.73 o
  12   1   0     3482.49     3859.38     45.23 o
  14   1   0     2218.43     2220.24     41.28 o
  16   1   0      356.79      347.76     14.85 o
   2   2   0     6547.32     5935.97     32.04 o
   4   2   0      794.99      929.32     18.75 o
   6   2   0     1648.42     1315.81     13.03 o
   8   2   0    13590.59    13314.89     94.88 o
  10   2   0     2608.08     2560.07     41.45 o
  12   2   0     4547.00     4253.77     72.58 o
  14   2   0     1263.86     1332.39     26.15 o
  16   2   0     4312.39     4544.72     63.21 o
   2   3   0     5445.62     4968.97     56.00 o
   4   3   0     3797.08     2981.33     20.93 o
   6   3   0     4731.16     4495.57     67.24 o
   8   3   0       27.96       27.70      6.99 o
  10   3   0    14910.74    14863.22    327.15 o
  12   3   0     6780.38     7127.57     81.66 o
  14   3   0     1865.23     1964.76     62.38 o
  16   3   0      218.73      231.32     22.22 o
   0   4   0    20405.35    18092.32    309.35 o
   2   4   0    25313.10    23768.12    190.04 o
   4   4   0     3492.61     3888.57     55.94 o
   6   4   0     5041.00     4981.95    113.97 o
   8   4   0    20165.08    20283.15    189.97 o
  10   4   0     6727.40     6530.13    110.77 o
  12   4   0       13.31       11.08     11.04 o
  14   4   0     1262.76     1422.17    126.07 o
  16   4   0     1809.72     1960.86     46.07 o
   2   5   0    27831.28    26673.77    473.37 o
   4   5   0    12688.24    12776.88    103.17 o
   6   5   0     9471.11     9681.67    247.84 o
   8   5   0        3.23        8.42     14.00 o
  10   5   0    10290.31    10878.68    147.33 o
  12   5   0     3201.58     3231.28     78.20 o
  14   5   0      454.33      396.01     19.58 o
   0   6   0     7305.41     6942.10    114.05 o
   2   6   0      702.76      628.24     29.71 o
   4   6   0     3327.66     3753.68     67.39 o
   6   6   0     2785.07     2750.92     58.32 o
  10   6   0     1660.80     1760.71     39.80 o
  12   6   0      535.51      504.31     22.93 o
  14   6   0      460.96      437.23     23.19 o
   2   7   0     7366.18     7421.60    244.02 o
   4   7   0      594.06      540.52     23.57 o
   6   7   0      835.66      968.67     35.09 o
   8   7   0     1858.49     1932.47     59.65 o
  10   7   0     1815.70     1717.56     46.74 o
  12   7   0     1195.56     1185.34     64.25 o
  14   7   0       54.66       28.92     22.30 o
   0   8   0     2833.55     3046.24     79.67 o
   2   8   0     2669.03     2787.82     58.92 o
   4   8   0       57.17       61.63     17.78 o
   6   8   0       10.53        3.71     11.13 o
   8   8   0     3579.40     3534.19     67.60 o
  10   8   0      209.78      185.89     45.54 o
  12   8   0      190.65      173.66     55.52 o
   2   9   0       20.57       26.30     13.14 o
   4   9   0      339.47      348.51     17.39 o
   6   9   0      192.30      209.84     23.10 o
   8   9   0       54.61       57.98     19.17 o
  10   9   0      169.98      150.07     63.17 o
  12   9   0      273.08      308.13     46.93 o
   0  10   0      136.64       96.96     48.40 o
   2  10   0      756.71      709.53     30.60 o
   4  10   0      109.94      111.41     45.49 o
   6  10   0     1612.96     1509.51     48.57 o
   8  10   0      420.19      415.60     19.57 o
  10  10   0      100.66       93.07     39.46 o
   2  11   0      147.33      139.92     53.93 o
   4  11   0       43.21       34.78     24.09 o
   6  11   0       25.71       28.25     15.53 o
   8  11   0      264.60      289.08     43.64 o
   0  12   0      910.45      995.01     53.61 o
   2  12   0      208.69      143.35     75.77 o
   4  12   0       27.87       22.46     12.27 o
   6  12   0        1.43        4.23     12.42 o
   1   1   1     4351.25     3989.23     16.47 o
   2   1   1     1353.66     1452.86     15.96 o
   3   1   1      641.82      613.05      5.74 o
   4   1   1     3219.46     3102.19     21.86 o
   5   1   1     3533.22     3891.02     28.43 o
   6   1   1     1848.83     1960.59     20.70 o
   7   1   1     1102.97     1365.25     13.15 o
   8   1   1     1239.51     1253.56     13.04 o
   9   1   1     2535.27     2649.67     33.29 o
  10   1   1      108.95      111.33      8.85 o
  11   1   1      130.21      106.56      6.33 o
  12   1   1       24.41       28.45      5.78 o
  13   1   1       35.07       18.32      4.46 o
  14   1   1      464.87      464.19     10.53 o
  15   1   1       70.63       46.45     10.17 o
  16   1   1       11.47        8.38      4.92 o
  17   1   1       92.25       96.84     27.52 o
   0   2   1     4636.30     4432.50     89.11 o
   1   2   1     3928.52     3984.46     39.41 o
   2   2   1     1405.56     1499.23     34.53 o
   3   2   1     8430.79     7974.39     45.38 o
   4   2   1      385.76      481.55      5.76 o
   5   2   1     3402.17     3408.86     16.78 o
   6   2   1       86.40       87.38      2.81 o
   7   2   1      698.37      741.06      5.23 o
   8   2   1      322.95      349.29      5.49 o
   9   2   1      364.91      408.03      7.38 o
  10   2   1      296.18      293.04      6.68 o
  11   2   1      151.18      143.96      6.03 o
  12   2   1      123.69      123.03      6.50 o
  13   2   1     1387.45     1373.23     18.21 o
  14   2   1        6.66       10.69      3.39 o
  15   2   1        0.78        4.73      3.49 o
  16   2   1       12.08       10.55      4.73 o
   1   3   1     2385.02     2408.78     27.45 o
   2   3   1    10433.82    10316.48     55.17 o
   3   3   1      884.41     1023.36     15.66 o
   4   3   1     3653.84     3449.13     17.92 o
   5   3   1        7.91        7.70      2.48 o
   6   3   1     1899.82     1952.68     23.72 o
   7   3   1      746.35      758.11      8.96 o
   8   3   1      545.03      502.48      6.89 o
   9   3   1     3716.65     3792.92     43.32 o
  10   3   1     1448.65     1475.83     19.56 o
  11   3   1      228.72      246.84      9.67 o
  12   3   1      856.65      839.87     13.68 o
  13   3   1      261.14      250.97     11.61 o
  14   3   1       34.93       22.33      7.90 o
  15   3   1      410.81      447.23     13.23 o
  16   3   1      147.53      157.88     14.67 o
   0   4   1     9516.23     9025.14     95.54 o
   1   4   1      179.81      159.35      5.36 o
   2   4   1      708.26      748.72     13.69 o
   3   4   1     9781.45     9287.37     76.72 o
   4   4   1      420.51      434.84      7.29 o
   5   4   1     2735.91     2890.90     37.18 o
   6   4   1     6219.32     6297.54     71.36 o
   7   4   1       59.20       42.45      6.94 o
   8   4   1      276.99      292.30     10.38 o
   9   4   1     4788.89     4809.96     68.37 o
  10   4   1        2.06        4.30      3.55 o
  11   4   1      723.70      711.89     13.07 o
  12   4   1      187.76      180.08     11.24 o
  13   4   1     1540.21     1548.92     29.32 o
  14   4   1      229.62      209.05     18.24 o
  15   4   1      114.53      121.08     24.30 o
  16   4   1       54.39       31.30      9.51 o
   1   5   1     7591.33     7165.12     71.77 o
   2   5   1     3273.92     3038.84     31.36 o
   3   5   1     2024.21     2546.71     16.41 o
   4   5   1     9255.02     9441.82    106.33 o
   5   5   1       20.02       22.45      5.62 o
   6   5   1      437.83      466.18     17.56 o
   7   5   1     2755.76     2790.07     49.77 o
   8   5   1        1.62        4.80      5.24 o
   9   5   1      662.43      711.66     13.29 o
  10   5   1     4211.70     4254.55     71.51 o
  11   5   1      114.14      143.71     16.75 o
  12   5   1      434.37      380.03     26.09 o
  13   5   1      112.14      106.73     23.84 o
  14   5   1      223.56      243.74     19.17 o
  15   5   1        8.70        7.47      6.04 o
   0   6   1    22044.75    21678.69    431.11 o
   1   6   1     4342.70     4378.52     61.87 o
   2   6   1     5011.46     4828.08     45.79 o
   3   6   1    12698.94    12227.36    130.09 o
   4   6   1     1208.10     1354.22     25.59 o
   5   6   1     4855.44     4974.05     74.44 o
   6   6   1     2941.84     3027.32     59.24 o
   7   6   1     2344.33     2433.58     32.31 o
   8   6   1     3613.66     3703.09     41.64 o
   9   6   1     1966.99     2059.33     28.17 o
  10   6   1     3051.29     3223.84     46.55 o
  11   6   1     1695.45     1746.95     51.35 o
  12   6   1      173.75      164.67     13.35 o
  13   6   1      952.97      913.85     24.38 o
  14   6   1      272.86      245.40     20.31 o
  15   6   1      143.14      110.14     26.15 o
   1   7   1     3079.55     3109.37     37.42 o
   2   7   1      292.92      285.14      8.26 o
   3   7   1     2889.91     3091.66     33.10 o
   4   7   1      729.20      758.90     19.40 o
   5   7   1      859.97      859.47     15.16 o
   6   7   1      416.61      430.99     12.69 o
   7   7   1     2974.04     3010.74     44.20 o
   8   7   1      164.51      169.99     18.98 o
   9   7   1     4344.05     4515.06     57.88 o
  10   7   1     1160.98     1163.38     25.32 o
  11   7   1       16.89       19.67      8.13 o
  12   7   1     1573.53     1547.43     46.20 o
  13   7   1      148.71      121.68     18.88 o
  14   7   1      414.25      421.40     16.98 o
   0   8   1     5020.74     5370.07    193.63 o
   1   8   1     2981.59     3290.50     41.88 o
   2   8   1     1760.09     1796.16     48.05 o
   3   8   1     1734.11     1801.49     32.41 o
   4   8   1      280.95      294.54     12.44 o
   5   8   1     1096.77     1235.17     23.35 o
   6   8   1      457.71      489.89     13.68 o
   7   8   1      160.20      148.24     13.17 o
   8   8   1     1503.19     1567.82     34.95 o
   9   8   1     1440.79     1473.86     30.47 o
  10   8   1      269.60      290.19     12.79 o
  11   8   1     3476.33     3584.00     51.77 o
  12   8   1      720.59      741.50     20.46 o
  13   8   1      373.19      346.86     14.89 o
   1   9   1     2800.25     2856.44     38.99 o
   2   9   1     3000.47     3114.11     53.72 o
   3   9   1      494.13      511.94     17.26 o
   4   9   1     2192.04     2322.87     34.72 o
   5   9   1      250.49      255.62     12.44 o
   6   9   1      583.44      556.13     18.93 o
   7   9   1     3180.77     3301.56     59.77 o
   8   9   1     1309.53     1391.84     29.32 o
   9   9   1     1182.08     1266.31     30.21 o
  10   9   1     1819.30     1973.83     42.00 o
  11   9   1        0.37        3.04      7.87 o
  12   9   1     1475.81     1507.26     36.95 o
   0  10   1    16050.63    16073.15    243.44 o
   1  10   1     1150.74     1124.44     34.08 o
   2  10   1     2378.29     2425.94     37.99 o
   3  10   1     2064.73     2126.82     42.29 o
   4  10   1       61.41       60.92     18.55 o
   5  10   1     2520.84     2533.67     47.26 o
   6  10   1     2590.82     2651.87     37.74 o
   7  10   1      357.32      346.63     15.81 o
   8  10   1     1475.21     1488.84     31.48 o
   9  10   1      460.81      464.88     17.85 o
  10  10   1      185.72      138.39     40.33 o
   1  11   1     7227.25     7399.10     85.38 o
   2  11   1     1896.94     1911.79     32.38 o
   3  11   1       61.50       59.51     17.30 o
   4  11   1     1932.98     1989.64     41.24 o
   5  11   1      492.52      472.02     18.74 o
   6  11   1      700.78      686.00     20.21 o
   7  11   1     3284.48     3293.90     71.48 o
   8  11   1      276.97      245.80     24.05 o
   0  12   1      159.63      118.55     50.26 o
   1  12   1      516.73      497.20     22.38 o
   2  12   1      656.58      641.34     25.97 o
   3  12   1      511.85      504.47     21.93 o
   4  12   1       56.29       53.14     18.91 o
   5  12   1      749.31      719.86     23.75 o
   6  12   1      120.66       96.96     26.89 o
   0   0   2      443.30      444.57     10.73 o
   2   0   2     9332.84     9930.23     92.87 o
   4   0   2     5346.90     5570.12     51.45 o
   5   0   2    21644.12    19348.39    406.86 o
   6   0   2     1051.55     1371.39     14.72 o
   7   0   2     8657.66     8714.52     95.05 o
   8   0   2     4921.88     4940.20     45.15 o
   9   0   2     8236.90     8290.28    170.94 o
  10   0   2      458.35      449.68     13.90 o
  11   0   2    13665.27    13686.78    169.15 o
  12   0   2        9.69       13.50      6.22 o
  13   0   2     2077.47     2222.39     32.92 o
  14   0   2       64.95       48.85     13.65 o
  15   0   2      517.72      532.41     14.43 o
  16   0   2      250.81      296.57     15.03 o
  17   0   2      970.37     1119.34     30.84 o
   2   1   2      718.51      743.78     12.44 o
   3   1   2     4661.70     4516.96     47.88 o
   4   1   2      312.12      420.12      5.00 o
   5   1   2     2590.45     2365.62     18.31 o
   6   1   2     4842.54     5051.49     40.63 o
   7   1   2    25255.90    24605.72    104.12 o
   8   1   2      873.70      890.78      6.50 o
   9   1   2     6313.51     6077.24     47.04 o
  10   1   2      345.96      367.04      7.93 o
  11   1   2      360.14      367.51      7.62 o
  12   1   2      146.12      153.83      7.51 o
  13   1   2     1785.96     1856.63     20.15 o
  14   1   2        0.84        4.34      3.88 o
  15   1   2     2880.87     2992.95     39.06 o
  16   1   2       75.62       68.17     15.76 o
  17   1   2     1220.36     1333.48     25.77 o
   0   2   2        6.59        5.77      3.70 o
   1   2   2    13072.85    12965.17    190.21 o
   2   2   2     1813.11     2018.04     44.16 o
   3   2   2     4617.06     4313.39     29.43 o
   4   2   2     6699.28     7252.85     46.70 o
   5   2   2     3553.29     3152.25     18.98 o
   6   2   2       89.43       75.99      2.93 o
   7   2   2       15.02        9.22      1.66 o
   8   2   2     3373.42     3434.53     33.60 o
   9   2   2     9095.22     8831.06     71.08 o
  10   2   2      136.04      131.47      4.51 o
  11   2   2    10246.31    10517.71     68.60 o
  12   2   2      249.00      244.39      8.47 o
  13   2   2     3304.44     3388.89     33.41 o
  14   2   2      115.75      119.24     15.93 o
  15   2   2        7.84        8.89      4.86 o
  16   2   2      133.18      111.65     14.23 o
   2   3   2     9486.77     9614.05     64.16 o
   3   3   2     5214.90     5170.02     46.76 o
   4   3   2      916.40     1066.68     11.28 o
   5   3   2     1356.90     1262.37      9.80 o
   6   3   2      449.86      463.17      5.16 o
   7   3   2    15177.75    14649.77     66.20 o
   8   3   2      208.49      204.68      5.01 o
   9   3   2    17263.65    17115.91    110.59 o
  10   3   2      153.35      167.78      7.78 o
  11   3   2       50.84       47.54      8.96 o
  12   3   2      289.04      292.21      8.77 o
  13   3   2     1340.40     1361.15     22.25 o
  14   3   2       89.67       99.13     12.60 o
  15   3   2     4293.89     4635.33     49.70 o
  16   3   2        9.22       10.84      4.01 o
   0   4   2     3351.17     3499.96     43.27 o
   1   4   2     3519.21     3074.48     20.30 o
   2   4   2     1704.30     1805.73     22.98 o
   3   4   2    19647.23    18005.88    120.49 o
   4   4   2      218.85      223.49      6.75 o
   5   4   2     8188.10     7123.99     57.93 o
   6   4   2      934.77      932.48      9.11 o
   7   4   2     1394.59     1437.18     14.36 o
   8   4   2     1504.48     1536.30     16.55 o
   9   4   2     4048.51     4223.92     44.47 o
  10   4   2      108.30      103.26     10.09 o
  11   4   2     2143.43     2175.10     38.70 o
  12   4   2       18.18       24.81      8.18 o
  13   4   2     3106.66     3074.17     50.38 o
  14   4   2      367.95      343.64     16.31 o
  15   4   2      119.42      127.93     14.42 o
  16   4   2      239.54      187.96     28.62 o
   1   5   2    33317.88    32270.07    272.00 o
   2   5   2      563.28      591.63      8.64 o
   3   5   2       21.51       14.07      5.08 o
   4   5   2     1073.02     1145.96     12.69 o
   5   5   2      352.58      300.63      7.94 o
   6   5   2      488.07      539.39      8.88 o
   7   5   2     9562.65     9451.44     77.19 o
   8   5   2     1377.04     1436.31     20.59 o
   9   5   2     2391.90     2404.35     29.53 o
  10   5   2      210.12      220.16     25.87 o
  11   5   2      207.91      214.95     14.33 o
  12   5   2      146.67      134.41     13.46 o
  13   5   2      359.06      358.96     13.40 o
  14   5   2       33.33       30.04     11.58 o
  15   5   2      336.71      336.16     13.91 o
   0   6   2      699.80      677.67     17.87 o
   1   6   2     1328.08     1211.45     12.68 o
   2   6   2      150.95      178.94      6.51 o
   3   6   2     5682.03     5669.88     35.84 o
   4   6   2      105.56      101.09     17.09 o
   5   6   2     3542.22     3652.74     37.68 o
   6   6   2      197.52      206.57      8.75 o
   7   6   2       21.26       24.75      5.88 o
   8   6   2       95.70      102.10     24.46 o
   9   6   2     4085.46     4133.57     64.43 o
  10   6   2      263.04      217.83     16.67 o
  11   6   2     2427.60     2289.41     59.15 o
  12   6   2       31.23       34.85      8.78 o
  13   6   2     1327.22     1316.05     24.49 o
  14   6   2       85.21       56.59     17.59 o
  15   6   2       36.40       51.53     16.30 o
   1   7   2     3727.59     3888.37     70.58 o
   2   7   2      169.92      162.24     10.45 o
   3   7   2       96.58      119.45     11.38 o
   4   7   2      256.20      249.14     10.96 o
   5   7   2      849.04      757.89     13.85 o
   6   7   2      389.17      364.82     11.66 o
   7   7   2     1362.37     1387.57     24.83 o
   8   7   2      462.41      442.04     18.48 o
   9   7   2     2059.57     2120.15     34.58 o
  10   7   2      898.79      942.60     23.18 o
  11   7   2       11.24       13.68      6.73 o
  12   7   2       21.06       28.25     10.59 o
  13   7   2      134.03      113.98     17.43 o
  14   7   2       68.06       67.26     27.69 o
   0   8   2       31.13       40.24     11.46 o
   1   8   2       11.16        6.98      5.79 o
   2   8   2      475.86      506.55     11.47 o
   3   8   2     2031.75     1906.47     27.28 o
   4   8   2       22.25       22.54      6.65 o
   5   8   2      651.08      666.89     19.58 o
   6   8   2       25.51       25.86      8.59 o
   7   8   2      596.53      596.53     17.37 o
   8   8   2        0.31       -1.23      7.45 o
   9   8   2      426.80      388.23     14.70 o
  10   8   2       55.66       44.53     15.35 o
  11   8   2     1557.57     1585.86     29.50 o
  12   8   2      203.87      201.47     27.61 o
  13   8   2      318.79      297.08     16.87 o
   1   9   2       20.53       23.39      9.53 o
   2   9   2     1217.57     1228.53     25.62 o
   3   9   2      713.14      753.58     22.31 o
   4   9   2     1336.51     1340.87     26.03 o
   5   9   2      268.49      247.87     13.82 o
   6   9   2      349.72      346.39     21.27 o
   7   9   2       58.76       44.06     11.45 o
   8   9   2       34.31       26.68      8.96 o
   9   9   2      521.11      533.55     19.67 o
  10   9   2        0.82        4.44      6.00 o
  11   9   2        3.47        1.97      6.49 o
  12   9   2        4.48        7.00      8.01 o
   0  10   2        0.03      -22.32     22.32 o
   1  10   2     1174.69     1145.31     27.21 o
   2  10   2     1253.93     1267.81     26.85 o
   3  10   2       11.61       13.69      8.86 o
   4  10   2       35.33       30.14     10.32 o
   5  10   2      314.10      319.22     17.39 o
   6  10   2        2.56        3.89      6.32 o
   7  10   2        2.05        7.44      6.53 o
   8  10   2       11.18       13.50     15.10 o
   9  10   2       11.44        6.67      8.09 o
  10  10   2        3.13       -8.42      9.62 o
   1  11   2      313.63      290.43     19.10 o
   2  11   2        6.15        7.69      8.91 o
   3  11   2       21.89       20.97      7.28 o
   4  11   2       15.86       24.04     10.10 o
   5  11   2       14.29       14.83      7.13 o
   6  11   2       59.45       50.25     17.04 o
   7  11   2      140.36      100.49     28.66 o
   8  11   2       38.89       32.01     13.00 o
   0  12   2       10.52        8.71     12.86 o
   1  12   2       12.92       16.34      6.52 o
   2  12   2      393.27      389.31     23.31 o
   3  12   2      409.65      355.32     22.59 o
   4  12   2        9.03       10.29     10.75 o
   5  12   2      264.57      256.10     18.57 o
   6  12   2       62.54       57.15     16.20 o
   1   1   3     1723.41     1780.66     16.71 o
   2   1   3    11407.28    11077.25    151.52 o
   3   1   3     6299.32     6657.90     42.73 o
   4   1   3     2765.15     2672.66     15.93 o
   5   1   3      270.70      303.25      3.94 o
   6   1   3      340.10      312.93      3.37 o
   7   1   3       24.22       15.25      2.04 o
   8   1   3      124.14      122.29      2.90 o
   9   1   3     1661.66     1726.71     16.32 o
  10   1   3      338.59      359.03      7.81 o
  11   1   3      312.99      351.94      7.03 o
  12   1   3       21.18       12.78      5.78 o
  13   1   3      111.23       80.45     15.48 o
  14   1   3       55.70       49.84      8.88 o
  15   1   3       86.07       88.53     12.09 o
  16   1   3        1.34        4.82      4.84 o
   0   2   3      128.80      155.10      4.67 o
   1   2   3    15028.55    14108.66    276.37 o
   3   2   3      345.56      453.69      5.78 o
   4   2   3      142.46      135.34      2.83 o
   5   2   3     3109.30     3450.74     23.15 o
   6   2   3       14.90       12.08      2.82 o
   7   2   3     3991.50     4295.35     25.76 o
   8   2   3     5136.78     5177.85     36.62 o
   9   2   3        6.79        7.85      2.00 o
  10   2   3        8.18       15.25      3.68 o
  11   2   3     1238.13     1206.12     14.49 o
  12   2   3        9.51        7.79      3.78 o
  13   2   3       69.14       51.83      9.23 o
  14   2   3      976.34      961.03     18.15 o
  15   2   3        0.46        1.85      4.37 o
  16   2   3      183.34      190.35     11.07 o
   1   3   3     4936.19     4800.35     42.43 o
   2   3   3     5586.77     5425.19     50.41 o
   3   3   3     6225.08     6959.80     37.39 o
   4   3   3      740.58      924.07     11.11 o
   5   3   3     3435.25     3412.34     34.39 o
   6   3   3      548.54      529.44      5.68 o
   7   3   3     4981.11     4936.79     43.24 o
   8   3   3      623.92      569.62      6.19 o
   9   3   3     2492.19     2488.91     25.48 o
  10   3   3     1450.20     1498.93     13.56 o
  11   3   3      269.95      243.36      8.12 o
  12   3   3     1303.37     1328.07     19.75 o
  13   3   3      376.92      404.56     11.51 o
  14   3   3       12.21       19.09      5.91 o
  15   3   3     1097.12     1167.17     29.22 o
  16   3   3       48.56       34.43     11.14 o
   0   4   3       23.25       17.05      8.94 o
   1   4   3     2677.60     2761.15     34.07 o
   2   4   3      911.15      745.02     11.62 o
   3   4   3     1965.68     1895.38     23.20 o
   4   4   3     1336.48     1520.18     14.94 o
   5   4   3       26.68       58.04      7.25 o
   6   4   3       12.00       12.25      3.62 o
   7   4   3      559.08      550.62      6.90 o
   8   4   3      625.91      601.98     10.38 o
   9   4   3     1331.65     1277.84     13.43 o
  10   4   3     1443.14     1458.11     33.00 o
  11   4   3       50.37       45.55     10.06 o
  12   4   3      236.05      228.82      9.93 o
  13   4   3      149.66      145.94     10.56 o
  14   4   3     1433.40     1406.15     28.48 o
  15   4   3      142.54      149.39     17.22 o
  16   4   3      154.25      145.86     29.62 o
   1   5   3    13794.90    13366.07     98.70 o
   2   5   3     5768.19     5434.97     58.11 o
   3   5   3       45.15       99.48      5.31 o
   4   5   3    10443.36    10303.49    115.64 o
   5   5   3     1015.64     1055.94     12.20 o
   6   5   3     5584.36     5721.05    121.45 o
   7   5   3     5698.13     5784.49    110.59 o
   8   5   3       99.13       91.42      7.45 o
   9   5   3      222.36      238.27      6.84 o
  10   5   3     4022.58     4223.99     61.23 o
  11   5   3      297.84      281.02     10.08 o
  12   5   3     1376.62     1429.55     25.27 o
  13   5   3      407.47      427.19     12.25 o
  14   5   3      580.08      550.99     15.19 o
  15   5   3       11.67        8.00      7.75 o
   0   6   3     9153.69     8251.88     61.94 o
   1   6   3      153.76      173.85      6.95 o
   2   6   3     3397.47     3308.37     27.65 o
   3   6   3     6689.72     6597.98     93.80 o
   4   6   3      211.49      184.16      6.68 o
   5   6   3     2038.20     2053.15     22.97 o
   6   6   3      927.92      913.44     15.83 o
   7   6   3        3.71        6.03      2.81 o
   8   6   3     6819.51     6694.01    105.33 o
   9   6   3      978.39      962.83     17.04 o
  10   6   3      741.50      753.96     20.10 o
  11   6   3      374.96      384.35     18.04 o
  12   6   3        3.76       -0.72      6.89 o
  13   6   3     1204.96     1043.89     28.48 o
  14   6   3      480.35      505.79     19.07 o
  15   6   3        3.33        3.86      6.60 o
   1   7   3     3283.75     3296.70     46.06 o
   2   7   3     8176.59     8290.51    110.08 o
   3   7   3     1022.63     1075.64     16.24 o
   4   7   3     8999.68     9081.31    156.23 o
   5   7   3      255.33      248.82      8.19 o
   6   7   3     4094.08     4318.08     64.10 o
   7   7   3      733.89      766.43     15.38 o
   8   7   3      647.00      685.65     14.85 o
   9   7   3     3119.41     3142.71     49.00 o
  10   7   3     1308.99     1343.68     26.65 o
  11   7   3        4.84        0.66      5.59 o
  12   7   3     1837.21     1788.22     49.50 o
  13   7   3      305.83      298.17     12.48 o
  14   7   3      173.78      160.52     26.91 o
   0   8   3      745.79      734.65     18.85 o
   1   8   3      506.07      504.04     16.05 o
   2   8   3       28.63       28.06      7.62 o
   3   8   3     2534.84     2648.49     32.28 o
   4   8   3     1078.83     1123.10     18.49 o
   5   8   3     1818.93     1927.22     25.51 o
   6   8   3     1338.13     1506.62     26.03 o
   7   8   3      183.93      182.78     13.13 o
   8   8   3     4391.71     4709.53     57.11 o
   9   8   3      955.69     1007.70     23.32 o
  10   8   3      283.02      284.27     16.34 o
  11   8   3     2994.05     3109.63     68.90 o
  12   8   3     1499.55     1608.20     41.95 o
  13   8   3     1251.84     1178.42     53.87 o
   1   9   3     2094.43     2139.28     31.31 o
   2   9   3     2877.28     3030.60     46.89 o
   3   9   3      767.32      773.40     16.00 o
   4   9   3     3529.30     3773.36     51.65 o
   5   9   3      181.66      191.14     15.22 o
   6   9   3     1666.53     1774.35     43.50 o
   7   9   3      853.02      909.02     26.09 o
   8   9   3       51.30       58.75     12.49 o
   9   9   3     1265.20     1244.96     28.13 o
  10   9   3      948.07      970.51     28.82 o
  11   9   3        0.26       -2.72      7.70 o
  12   9   3      481.84      434.79     24.13 o
   0  10   3    16262.89    17257.28    368.84 o
   1  10   3      372.61      363.04     17.53 o
   2  10   3      727.84      666.43     19.52 o
   3  10   3     2950.42     3068.99     52.04 o
   4  10   3       27.91       17.24      9.16 o
   5  10   3     1638.97     1676.46     33.32 o
   6  10   3     4819.76     4858.24     57.63 o
   7  10   3        1.07        8.11      8.87 o
   8  10   3     3511.29     3668.10     58.66 o
   9  10   3      711.67      736.99     22.80 o
  10  10   3     1828.63     1941.85     38.34 o
   1  11   3     3138.82     3189.26     53.28 o
   2  11   3     1310.03     1269.17     31.46 o
   3  11   3      433.11      426.97     16.32 o
   4  11   3     1470.97     1456.72     32.24 o
   5  11   3      687.07      687.02     21.01 o
   6  11   3     1472.61     1411.06     33.98 o
   7  11   3     1279.72     1232.13     33.35 o
   8  11   3       24.50       15.00      9.26 o
   0  12   3     1762.65     1855.65     65.73 o
   1  12   3      686.69      679.22     23.03 o
   2  12   3      443.62      424.10     23.78 o
   3  12   3      808.51      776.17     26.13 o
   4  12   3       74.04       56.59     21.10 o
   5  12   3      548.51      521.38     26.86 o
   2   0   4     4536.10     4261.98     48.86 o
   3   0   4    11635.46    11602.78    109.81 o
   4   0   4        6.81        9.75      2.17 o
   5   0   4      468.47      385.13      6.47 o
   7   0   4     6362.14     6610.85     58.37 o
   8   0   4    12579.44    11820.92    130.01 o
   9   0   4     1716.47     1799.95     33.48 o
  10   0   4     3125.73     3336.78     49.48 o
  11   0   4       32.83       40.39      9.58 o
  12   0   4     1474.64     1315.39     26.84 o
  13   0   4     1780.49     1674.80     26.53 o
  14   0   4     2759.13     2858.23     52.12 o
  15   0   4      254.73      217.58     16.31 o
  16   0   4     1048.89     1089.63     35.47 o
   1   1   4     3820.41     3631.03     22.09 o
   3   1   4     1108.18     1205.53     13.90 o
   5   1   4     1907.32     1830.27     15.56 o
   6   1   4    16916.54    16394.50     78.09 o
   7   1   4     8954.69     9022.07     52.79 o
   8   1   4      570.49      593.39      4.53 o
   9   1   4      912.40      876.97      9.35 o
  10   1   4     5959.13     6030.66     78.98 o
  11   1   4       69.12       80.16     13.15 o
  12   1   4     5837.02     6185.84     63.98 o
  13   1   4        4.11        4.04      3.32 o
  14   1   4      577.87      538.96     10.57 o
  15   1   4     1379.64     1330.07     19.20 o
  16   1   4      195.86      176.56     12.43 o
   0   2   4     5451.31     6267.90     44.01 o
   1   2   4    19407.77    18785.56    172.33 o
   2   2   4     9036.67     8610.92     57.54 o
   3   2   4     2188.35     2247.74     28.36 o
   4   2   4     7391.69     7557.58     44.37 o
   5   2   4      522.73      506.80      5.34 o
   6   2   4     6159.52     5742.05     39.21 o
   7   2   4       18.10       24.43      2.82 o
   8   2   4    11542.31    11619.42    110.10 o
   9   2   4      101.20       99.83      2.72 o
  10   2   4      481.77      471.81      7.32 o
  11   2   4        9.26       11.02      3.75 o
  12   2   4     2010.84     1966.63     23.90 o
  13   2   4      711.31      717.11     20.79 o
  14   2   4     3451.33     3478.40     35.23 o
  15   2   4       44.87       33.71     10.39 o
  16   2   4     1963.09     1945.25     35.10 o
   1   3   4       67.28       94.47      4.24 o
   2   3   4     6847.11     5979.79     55.09 o
   3   3   4     1417.37     1627.37     17.02 o
   4   3   4    24298.22    23213.94    122.89 o
   5   3   4      783.09      854.76      7.62 o
   6   3   4     4813.36     4717.62     24.12 o
   7   3   4      819.43      852.05      6.84 o
   8   3   4       86.80       65.80      4.15 o
   9   3   4     2697.03     2684.38     17.03 o
  10   3   4     8527.53     8400.00     51.66 o
  11   3   4     1624.62     1634.86     22.08 o
  12   3   4     6219.67     6199.65     61.63 o
  13   3   4      146.78      162.78     10.20 o
  14   3   4      308.99      333.34     14.21 o
  15   3   4      463.97      543.21     20.13 o
  16   3   4      968.51      926.26     26.94 o
   1   4   4     2337.58     2370.76     25.98 o
   2   4   4    22822.49    22549.45    232.90 o
   3   4   4     4792.79     4985.00     57.65 o
   4   4   4      669.79      856.30      9.22 o
   5   4   4     5744.66     6033.40     59.26 o
   6   4   4     7247.37     7271.72     37.13 o
   7   4   4     1430.32     1536.31     17.10 o
   8   4   4    18632.14    18666.59    129.90 o
   9   4   4        0.47        1.73      2.16 o
  10   4   4     6708.68     6695.11     89.31 o
  11   4   4        1.09        0.17      4.39 o
  12   4   4      616.01      571.32     19.55 o
  13   4   4      135.22      116.79     18.10 o
  14   4   4     3259.02     3358.40     61.95 o
  15   4   4      122.27      121.10     35.47 o
  16   4   4     2351.21     2451.77     51.97 o
   1   5   4      181.12      180.14      6.60 o
   2   5   4     3229.35     3089.58     34.21 o
   3   5   4     4115.10     4641.21     73.98 o
   4   5   4    11660.31    11580.71     73.52 o
   5   5   4     1251.32     1352.58     16.08 o
   6   5   4     2770.23     2664.90     33.44 o
   7   5   4      105.99      110.95     11.50 o
   8   5   4       76.40       76.59      6.95 o
   9   5   4       83.59       90.43     11.34 o
  10   5   4     1341.82     1350.22     25.34 o
  11   5   4      155.91      135.42     17.82 o
  12   5   4     2090.22     2081.08     28.61 o
  13   5   4        4.57        4.91      5.64 o
  14   5   4      810.13      839.14     22.24 o
  15   5   4        9.83        6.46      6.02 o
   0   6   4    13603.64    14241.92    181.69 o
   1   6   4      851.32      871.48     13.15 o
   2   6   4     1185.41     1088.47     13.88 o
   3   6   4     1253.61     1189.87     12.94 o
   4   6   4      245.06      281.09      7.38 o
   5   6   4      518.57      570.62     14.26 o
   6   6   4     2218.15     2231.99     26.18 o
   7   6   4     2886.67     2971.21     27.34 o
   8   6   4      780.15      812.88     13.58 o
   9   6   4      365.37      366.12     12.93 o
  10   6   4       21.73       26.20      8.72 o
  11   6   4        1.69        5.59      6.18 o
  12   6   4       45.14       30.73      8.72 o
  13   6   4      391.24      412.31     21.61 o
  14   6   4      852.26      866.89     34.67 o
   1   7   4        0.79        6.04      6.52 o
   2   7   4     1908.49     1902.89     24.91 o
   3   7   4     2474.62     2615.22     50.31 o
   4   7   4     1447.50     1355.55     19.54 o
   5   7   4       75.41       85.27     15.34 o
   6   7   4      151.45      164.96     13.54 o
   7   7   4      175.41      156.72     16.53 o
   8   7   4     1189.09     1229.21     24.41 o
   9   7   4       90.05      102.46     11.55 o
  10   7   4      437.96      423.94     12.35 o
  11   7   4       13.85       14.13      5.19 o
  12   7   4      668.75      650.72     20.40 o
  13   7   4       49.76       49.33     21.19 o
  14   7   4      138.22       90.46     33.08 o
   0   8   4     4034.94     3985.13     99.05 o
   1   8   4      427.51      463.75     13.17 o
   2   8   4     1383.14     1309.19     21.01 o
   3   8   4     1615.13     1623.99     22.24 o
   4   8   4        7.34       13.46      5.83 o
   5   8   4       13.40       15.60      5.99 o
   6   8   4     1946.97     1940.91     27.55 o
   7   8   4      439.49      429.11     12.98 o
   8   8   4     1369.98     1390.38     30.75 o
   9   8   4      392.43      386.00     16.96 o
  10   8   4      475.67      464.68     15.71 o
  11   8   4      198.98      174.00     16.63 o
  12   8   4       57.89       58.93     16.76 o
  13   8   4       37.74       29.96     14.57 o
   1   9   4       26.09       23.78      6.05 o
   2   9   4      413.24      409.06     14.93 o
   3   9   4        0.26        5.85      5.93 o
   4   9   4     1512.52     1516.78     32.17 o
   5   9   4       50.87       56.49     11.40 o
   6   9   4      370.70      354.57     16.54 o
   7   9   4       66.17       80.10     25.60 o
   8   9   4      382.92      352.35     15.47 o
   9   9   4       25.18       14.21     10.33 o
  10   9   4      558.76      514.89     18.20 o
  11   9   4       78.48       59.06     18.34 o
   0  10   4     1070.22     1088.11     38.73 o
   1  10   4      120.04      120.31     22.48 o
   2  10   4       10.44        5.55      6.58 o
   3  10   4      241.53      229.97     13.79 o
   4  10   4        9.92        5.98      6.84 o
   5  10   4       12.52        0.97      7.96 o
   6  10   4        0.93       15.84      7.57 o
   7  10   4      333.87      293.80     14.63 o
   8  10   4       65.62       60.80     20.64 o
   9  10   4        8.99        4.69      7.56 o
  10  10   4      214.75      178.42     18.27 o
   1  11   4      241.55      220.20     19.23 o
   2  11   4      103.62       93.03     32.28 o
   3  11   4        0.44        3.68      8.10 o
   4  11   4      238.19      245.49     16.14 o
   5  11   4        9.88        8.54     10.02 o
   6  11   4        5.72       12.13      9.04 o
   7  11   4        7.31        3.55      7.36 o
   8  11   4       35.42       23.76     10.52 o
   0  12   4       27.76       45.59     21.21 o
   1  12   4       50.83       36.98     15.94 o
   2  12   4      654.35      638.21     24.28 o
   3  12   4       67.20       51.94     14.60 o
   4  12   4        1.28        7.54      8.28 o
   5  12   4        1.21        5.23      8.24 o
   1   1   5       79.46      146.95      2.65 o
   2   1   5     1883.39     2057.91     32.97 o
   3   1   5      895.54      865.82      9.37 o
   4   1   5     2442.14     2490.92     14.13 o
   5   1   5       43.62       56.77      4.21 o
   6   1   5        3.16        3.24      2.19 o
   7   1   5       94.34      160.82      3.73 o
   8   1   5       10.72        9.44      2.41 o
   9   1   5       13.89       22.42      3.05 o
  10   1   5      475.67      449.55      7.52 o
  11   1   5      223.53      210.75      7.48 o
  12   1   5       22.36       17.13      5.35 o
  13   1   5       19.51       11.20      4.81 o
  14   1   5      124.90      135.40     11.61 o
  15   1   5       22.91       19.47      6.32 o
  16   1   5      258.31      252.57     18.73 o
   1   2   5    11819.75    11694.00     89.62 o
   2   2   5     1712.96     1788.46     20.78 o
   3   2   5     8341.95     8659.52     63.85 o
   4   2   5        1.35        3.93      1.93 o
   5   2   5     7127.77     6982.05     51.96 o
   6   2   5      738.15      676.58      5.73 o
   7   2   5      182.94      213.95      4.40 o
   8   2   5     1244.55     1213.33     11.64 o
   9   2   5      389.69      385.78      4.97 o
  10   2   5      391.83      378.81      5.84 o
  11   2   5      824.63      825.08     11.43 o
  12   2   5      551.92      544.94      9.75 o
  13   2   5      455.59      446.07     13.41 o
  14   2   5      344.55      340.20     11.09 o
  15   2   5       24.84       22.40      7.60 o
  16   2   5      237.48      202.01     11.28 o
   1   3   5     1090.37     1007.60     17.32 o
   2   3   5     1194.70     1327.75     14.22 o
   3   3   5      563.18      658.93      8.74 o
   4   3   5        7.09       14.88      4.32 o
   5   3   5     1840.83     1877.18     25.25 o
   6   3   5      129.28      150.36      3.81 o
   7   3   5     1324.95     1331.81     11.53 o
   8   3   5     2319.10     2230.48     15.00 o
   9   3   5     1369.42     1366.10     11.76 o
  10   3   5      472.32      468.83      7.05 o
  11   3   5       93.17       89.89     17.62 o
  12   3   5      389.77      403.65     11.86 o
  13   3   5      171.79      164.27     10.89 o
  14   3   5        4.66        5.16      7.04 o
  15   3   5     1750.28     1869.20     33.45 o
  16   3   5        0.48       -0.06      6.71 o
   0   4   5    10686.99    10171.01    134.21 o
   1   4   5     1160.64     1093.06      9.81 o
   2   4   5     4059.63     4116.66     39.82 o
   3   4   5      457.44      375.59      5.37 o
   4   4   5       10.75       11.80      4.21 o
   5   4   5     2291.38     2356.64     17.39 o
   6   4   5     1109.48     1048.38     10.25 o
   7   4   5      152.20      147.65      6.73 o
   8   4   5     1123.57     1141.48     14.82 o
   9   4   5      766.19      767.49      9.28 o
  10   4   5      616.54      588.93      8.48 o
  11   4   5     1966.41     2019.22     33.43 o
  12   4   5      513.95      504.68     10.27 o
  13   4   5      386.90      406.73     11.21 o
  14   4   5      276.11      278.50     19.46 o
  15   4   5        0.00        9.48      5.43 o
   1   5   5     6166.92     6002.71     41.63 o
   2   5   5      496.12      514.47      8.65 o
   3   5   5        3.41        8.06      4.06 o
   4   5   5     3100.93     3074.35     37.98 o
   5   5   5      735.37      663.84      9.83 o
   6   5   5        3.32        7.26      4.89 o
   7   5   5     3579.12     3610.05     33.02 o
   8   5   5      121.21      139.65      7.57 o
   9   5   5      461.20      460.71      7.91 o
  10   5   5      190.77      201.52     10.28 o
  11   5   5      143.10      152.34     10.29 o
  12   5   5      470.76      469.09     16.73 o
  13   5   5      356.16      337.35     22.57 o
  14   5   5       92.27       83.43     24.33 o
  15   5   5      482.70      428.47     20.81 o
   0   6   5      731.86      653.85     23.12 o
   1   6   5     1865.52     1983.98     24.01 o
   2   6   5     4686.85     4767.18     64.87 o
   3   6   5     5702.97     5466.99    100.23 o
   4   6   5        0.67        6.71      4.18 o
   5   6   5     7760.79     7714.10     60.47 o
   6   6   5     3508.03     3750.60     51.10 o
   7   6   5      726.45      707.93     13.12 o
   8   6   5     1673.81     1808.47     21.67 o
   9   6   5       79.22       87.59      9.11 o
  10   6   5     1274.90     1275.31     25.41 o
  11   6   5     1501.99     1592.04     40.76 o
  12   6   5      151.24      159.95     18.21 o
  13   6   5      200.99      220.03     17.92 o
  14   6   5      762.59      812.19     27.02 o
   1   7   5     8591.27     8417.05     73.15 o
   2   7   5      581.15      541.29     11.90 o
   3   7   5     1146.02     1211.89     18.14 o
   4   7   5     2457.79     2625.32     31.38 o
   5   7   5     4041.92     4112.13     52.05 o
   6   7   5      637.75      653.06     12.85 o
   7   7   5     7261.20     7335.56    112.53 o
   8   7   5      182.04      162.87     12.51 o
   9   7   5     8612.22     8908.03     81.70 o
  10   7   5     2152.56     2254.33     42.45 o
  11   7   5       45.62       42.06     13.73 o
  12   7   5     1048.15     1005.63     49.07 o
  13   7   5      676.41      673.24     28.22 o
  14   7   5       62.61       36.40     13.42 o
   0   8   5      116.28      130.23     13.36 o
   1   8   5     3286.43     3461.10     33.28 o
   2   8   5     1721.10     1763.32     23.23 o
   3   8   5     2346.70     2466.98     27.98 o
   4   8   5      372.37      353.63     10.43 o
   5   8   5     3905.37     3943.63     48.33 o
   6   8   5     2636.80     2829.79     52.64 o
   7   8   5      151.52      147.16     10.72 o
   8   8   5     1032.70     1043.39     19.43 o
   9   8   5      618.99      655.79     14.31 o
  10   8   5      125.05       96.90     25.42 o
  11   8   5     1612.05     1545.73     28.75 o
  12   8   5       35.59       21.55      9.54 o
  13   8   5      307.34      293.03     21.56 o
   1   9   5     1429.21     1491.46     25.74 o
   2   9   5     2172.36     2226.18     30.00 o
   3   9   5       41.29       28.74      5.96 o
   4   9   5     2513.79     2582.08     38.71 o
   5   9   5      600.68      606.13     13.64 o
   6   9   5      564.24      562.67     15.37 o
   7   9   5     3432.33     3564.83     57.63 o
   8   9   5       33.68       28.59      9.89 o
   9   9   5      763.19      806.79     21.90 o
  10   9   5      419.25      406.95     16.02 o
  11   9   5       26.85       21.11     11.85 o
   0  10   5     1322.99     1371.91     35.95 o
   1  10   5     1055.93      990.35     22.58 o
   2  10   5      638.26      658.74     17.34 o
   3  10   5     4410.35     4356.44     65.57 o
   4  10   5      102.53      112.19     20.48 o
   5  10   5     5389.47     5611.89     55.23 o
   6  10   5     1448.35     1527.24     27.71 o
   7  10   5     1482.74     1561.05     28.41 o
   8  10   5      665.59      695.21     20.93 o
   9  10   5      131.08      100.09     28.13 o
  10  10   5       76.89       67.00     20.37 o
   1  11   5     2737.51     2570.89     43.84 o
   2  11   5     1016.50      998.16     24.26 o
   3  11   5       68.56       59.05     16.86 o
   4  11   5     2113.43     2165.14     45.46 o
   5  11   5      670.55      627.74     21.97 o
   6  11   5      121.25       94.55     25.93 o
   7  11   5     2551.66     2484.37     48.34 o
   8  11   5      237.50      255.70     15.54 o
   0  12   5      114.68       98.42     40.01 o
   1  12   5      467.16      457.57     22.80 o
   2  12   5      720.60      683.28     23.99 o
   3  12   5     2530.37     2512.22     47.37 o
   4  12   5       28.79       18.40     11.07 o
   5  12   5     1689.42     1672.29     45.78 o
   1   0   6     2347.27     1726.04     24.77 o
   2   0   6     3839.98     3686.79     27.53 o
   4   0   6     2444.65     2495.79     23.06 o
   6   0   6     1522.66     1528.73     15.00 o
   7   0   6       92.92       69.43      3.82 o
   8   0   6     2963.54     2835.67     41.27 o
   9   0   6       28.01       47.05      5.27 o
  10   0   6     2517.12     2449.82     32.33 o
  11   0   6     2473.25     2443.22     77.84 o
  12   0   6      344.79      308.33     17.98 o
  13   0   6     3187.36     3274.80     63.38 o
  14   0   6      335.97      329.85     12.26 o
  15   0   6        0.07       10.50      9.64 o
  16   0   6     1362.33     1489.53     47.08 o
   1   1   6     9492.14     8595.62     33.94 o
   2   1   6       14.64       20.84      2.53 o
   3   1   6      123.17       73.19      2.54 o
   4   1   6     1052.00      947.94      8.20 o
   5   1   6     9973.58     9740.82     53.28 o
   6   1   6     2588.69     2656.96     18.34 o
   7   1   6    12955.81    12556.32     87.20 o
   8   1   6      919.06      918.09      6.98 o
   9   1   6     9646.77     9552.17     82.66 o
  10   1   6     1934.95     1859.60     18.90 o
  11   1   6      261.99      277.23     11.04 o
  12   1   6      228.64      278.83      8.21 o
  13   1   6     2641.37     2688.57     38.54 o
  14   1   6      200.78      213.09     11.39 o
  15   1   6     2488.53     2621.03     39.04 o
  16   1   6       34.84       36.44     12.69 o
   0   2   6       16.80       45.86      3.15 o
   1   2   6     7031.19     6479.17     29.60 o
   2   2   6     2875.82     3233.25     20.46 o
   3   2   6    27806.47    26173.16    387.79 o
   4   2   6      118.51      171.11      2.88 o
   5   2   6    39381.80    38962.63  20236.49 o
   6   2   6       30.52       24.26      3.72 o
   7   2   6       19.56       45.14      5.15 o
   8   2   6      112.03      113.97      4.58 o
   9   2   6     1500.62     1480.32     11.93 o
  10   2   6      190.60      168.21      4.60 o
  11   2   6     9647.57     9586.06    164.94 o
  12   2   6      518.45      493.48      9.93 o
  13   2   6     2214.00     2282.16     33.68 o
  14   2   6      128.62      129.90     17.09 o
  15   2   6      256.01      234.06     13.22 o
  16   2   6      380.61      351.15     22.40 o
   1   3   6     3985.49     3398.57     20.70 o
   2   3   6    12959.04    13510.51     68.25 o
   3   3   6     2978.45     2843.53     19.81 o
   4   3   6       13.80        9.53      2.86 o
   5   3   6    14515.06    14628.04     88.17 o
   6   3   6      661.36      591.33      6.49 o
   7   3   6     8781.94     8562.88     57.78 o
   8   3   6     1960.78     2066.70     15.86 o
   9   3   6     4998.52     5034.23     34.07 o
  10   3   6      517.83      506.83      7.57 o
  11   3   6       23.50       18.20      6.66 o
  12   3   6       23.94       31.37      7.22 o
  13   3   6     2562.61     2479.85     41.79 o
  14   3   6      132.32      120.28     15.74 o
  15   3   6     3948.29     3943.85     61.48 o
  16   3   6      173.60      183.64     17.11 o
   0   4   6     6552.76     6375.68     40.87 o
   1   4   6     3264.82     3121.89     50.92 o
   2   4   6      490.93      523.34      7.47 o
   3   4   6    28258.31    27879.75    237.75 o
   4   4   6      361.32      391.79      7.03 o
   5   4   6    17069.68    16430.20     78.14 o
   6   4   6     1238.09     1230.71     11.76 o
   7   4   6     2941.43     3088.30     41.49 o
   8   4   6     3602.70     3713.27     33.15 o
   9   4   6      453.92      450.93      6.03 o
  10   4   6       76.21       69.03      7.93 o
  11   4   6     5606.61     5464.88     60.27 o
  12   4   6      308.81      279.87     21.44 o
  13   4   6      960.27     1008.48     21.29 o
  14   4   6       26.10       34.89      8.73 o
  15   4   6       43.94       40.33     13.57 o
   1   5   6     2487.08     2263.92     30.39 o
   2   5   6     1498.46     1371.41     14.41 o
   3   5   6     2139.69     2108.60     20.91 o
   4   5   6     1743.86     1709.33     19.62 o
   5   5   6     2665.21     2659.75     29.79 o
   6   5   6     2094.53     2225.40     22.92 o
   7   5   6     5371.35     5586.29    120.32 o
   8   5   6      492.38      498.02      6.77 o
   9   5   6       60.67       72.31     10.56 o
  10   5   6      269.31      250.64      9.62 o
  11   5   6      759.01      732.32     10.78 o
  12   5   6        2.44        3.97      4.45 o
  13   5   6      999.12      985.32     25.05 o
  14   5   6        6.53       10.83      8.59 o
  15   5   6     1105.15     1054.65     30.75 o
   0   6   6      851.76     1002.13     20.51 o
   1   6   6     3117.66     3161.35     36.99 o
   2   6   6      112.08      126.91      8.48 o
   3   6   6     3957.76     3868.38     36.21 o
   4   6   6     1095.18     1092.73     16.01 o
   5   6   6     3342.48     3367.93     32.29 o
   6   6   6        2.27        3.92      5.75 o
   7   6   6       97.09      115.54     13.68 o
   8   6   6      972.82     1002.21     17.10 o
   9   6   6      128.62      123.05      8.41 o
  10   6   6       10.77        7.51      6.06 o
  11   6   6     1115.13     1127.78     32.71 o
  12   6   6        3.86        4.44      4.52 o
  13   6   6      698.86      745.50     27.81 o
  14   6   6      242.93      232.52     19.79 o
   1   7   6     2310.11     2249.91     28.94 o
   2   7   6      108.06      109.59     19.11 o
   3   7   6      941.41      962.22     15.10 o
   4   7   6      229.47      260.90     13.94 o
   5   7   6     2223.60     2189.53     29.56 o
   6   7   6      240.09      272.62      9.33 o
   7   7   6     3893.02     3988.98     49.27 o
   8   7   6      595.26      580.01     11.56 o
   9   7   6     1188.16     1242.04     20.88 o
  10   7   6      983.02      974.22     19.57 o
  11   7   6      133.99      125.88     27.38 o
  12   7   6       36.93       33.65     11.98 o
  13   7   6     1007.94     1050.33     28.92 o
   0   8   6       69.67       72.21     17.28 o
   1   8   6      852.78      832.67     13.81 o
   2   8   6      297.41      309.19      9.95 o
   3   8   6     1300.02     1303.24     18.53 o
   4   8   6      112.76      109.88     14.29 o
   5   8   6      127.05      138.95     14.49 o
   6   8   6        0.80       -4.56      6.68 o
   7   8   6      153.13      115.93     22.85 o
   8   8   6      802.38      811.62     15.25 o
   9   8   6        5.31       11.68      4.92 o
  10   8   6      104.12       91.56     26.00 o
  11   8   6      123.61      114.07     40.39 o
  12   8   6        0.43        1.24      6.97 o
   1   9   6      786.38      789.23     17.21 o
   2   9   6      967.25      982.11     19.16 o
   3   9   6       58.23       55.92     14.26 o
   4   9   6       52.55       47.59      9.87 o
   5   9   6      252.94      235.13     11.47 o
   6   9   6       84.95       80.51     12.78 o
   7   9   6      781.28      838.64     23.09 o
   8   9   6       46.48       41.52      7.97 o
   9   9   6      797.85      756.53     18.85 o
  10   9   6      354.56      350.43     18.89 o
  11   9   6       22.36       14.35     11.60 o
   0  10   6      296.69      285.08     21.63 o
   1  10   6      244.53      223.96     15.34 o
   2  10   6        4.69        7.50      7.75 o
   3  10   6       27.02       28.17     10.93 o
   4  10   6       17.09       15.27      6.94 o
   5  10   6      110.59       86.18     17.47 o
   6  10   6        1.22        1.32      5.96 o
   7  10   6       23.92       23.62      8.82 o
   8  10   6       42.52       24.21     10.55 o
   9  10   6       49.72       36.83     12.28 o
  10  10   6       82.81       56.36     15.37 o
   1  11   6        2.28        5.38      5.29 o
   2  11   6       37.01       31.81      8.84 o
   3  11   6      176.32      183.12     17.71 o
   4  11   6        3.72        3.55      6.59 o
   5  11   6       18.28       15.39      8.17 o
   6  11   6        0.51       -0.02      6.03 o
   7  11   6       29.26       24.41     11.73 o
   0  12   6      228.06      191.90     26.99 o
   1  12   6       56.42       41.77     12.57 o
   2  12   6       92.05       64.19     24.55 o
   3  12   6       21.38       22.50      9.97 o
   4  12   6       32.24       23.59     11.71 o
   1   1   7      130.91      191.83      2.68 o
   2   1   7      248.16      281.14      4.39 o
   3   1   7      450.07      414.36      5.64 o
   4   1   7     4813.44     5029.75     34.51 o
   5   1   7        1.83        4.13      1.82 o
   6   1   7       59.91       42.72      3.73 o
   7   1   7        1.00        1.69      2.19 o
   8   1   7      560.00      548.73      5.37 o
   9   1   7       51.42       40.80      5.49 o
  10   1   7       10.49        7.87      2.79 o
  11   1   7        5.88        7.77      3.79 o
  12   1   7       32.43       35.92      8.04 o
  13   1   7      400.57      367.88     13.21 o
  14   1   7      111.40       97.25     27.47 o
  15   1   7       96.73       83.74     31.30 o
  16   1   7       45.33       38.85     13.86 o
   0   2   7     3226.76     3240.84     31.23 o
   1   2   7      891.62     1069.70      9.73 o
   2   2   7     3697.69     3668.10     32.52 o
   3   2   7      255.13      323.85      3.32 o
   4   2   7      997.33     1038.00      9.94 o
   5   2   7     3497.52     3695.37     23.03 o
   6   2   7      591.97      547.14      5.37 o
   7   2   7      857.20      942.29      6.67 o
   8   2   7     6051.87     6165.83     59.35 o
   9   2   7        0.58       -0.37      1.81 o
  10   2   7     2461.94     2410.64     24.82 o
  11   2   7     6540.22     6635.66    157.29 o
  12   2   7      189.14      190.63     14.32 o
  13   2   7       56.95       39.28     10.80 o
  14   2   7        3.91        7.63      6.04 o
  15   2   7       11.86       10.06      7.90 o
  16   2   7      338.68      373.81     20.23 o
   1   3   7       69.30      109.04      4.42 o
   2   3   7      444.85      559.47      5.86 o
   3   3   7     1986.14     2199.75     22.40 o
   4   3   7      743.16      676.16      8.49 o
   5   3   7      475.83      482.18      5.41 o
   6   3   7       54.89       45.95      6.48 o
   7   3   7       29.77       34.39      5.06 o
   8   3   7      879.83      858.86      9.52 o
   9   3   7      193.79      192.36      4.47 o
  10   3   7       40.60       35.85      6.03 o
  11   3   7       88.36       81.93     11.33 o
  12   3   7      390.30      386.38     13.08 o
  13   3   7       51.03       43.91     10.60 o
  14   3   7       41.89       31.76      9.41 o
  15   3   7      403.95      355.25     18.85 o
  16   3   7      250.65      255.34     19.02 o
   0   4   7     5489.98     5439.42     55.14 o
   1   4   7    12875.17    13418.53    104.95 o
   2   4   7      141.39       95.46      3.95 o
   3   4   7       30.59       46.84      4.55 o
   4   4   7     1995.83     2018.15     14.55 o
   5   4   7     4240.64     4094.70     38.62 o
   6   4   7     3701.41     3655.62     34.01 o
   7   4   7     2229.44     2298.40     23.87 o
   8   4   7     4002.75     4090.55     33.28 o
   9   4   7      634.05      618.20      7.66 o
  10   4   7      280.92      277.32      7.61 o
  11   4   7      140.36      137.90     10.84 o
  12   4   7      229.25      234.42     13.80 o
  13   4   7       60.33       59.58     11.71 o
  14   4   7     1484.98     1505.80     27.95 o
  15   4   7      204.75      168.90     40.74 o
   1   5   7     3194.52     3172.82     36.18 o
   2   5   7     3169.09     3031.21     35.61 o
   3   5   7      190.19      167.87      4.92 o
   4   5   7     5994.48     5534.32     74.88 o
   5   5   7     1494.84     1504.68     18.74 o
   6   5   7     2250.54     2369.39     20.61 o
   7   5   7     2243.89     2267.85     22.43 o
   8   5   7       15.62        9.70      3.86 o
   9   5   7       49.91       50.75      6.80 o
  10   5   7      799.64      739.33     11.46 o
  11   5   7       70.27       67.12     10.55 o
  12   5   7      717.55      700.64     17.96 o
  13   5   7      210.69      210.71     11.35 o
  14   5   7       87.34       68.70     23.15 o
  15   5   7      157.23      119.30     32.87 o
   0   6   7    13808.36    13993.51    224.29 o
   1   6   7      770.25      709.67     10.02 o
   2   6   7     8981.68     9044.59     92.32 o
   3   6   7      508.88      490.91      8.85 o
   4   6   7        0.28        6.71      4.46 o
   5   6   7     1100.25      986.58     16.50 o
   6   6   7     6186.00     6175.89     77.29 o
   7   6   7      760.70      805.31     17.43 o
   8   6   7     5524.29     5797.34     63.75 o
   9   6   7        4.15        5.11      4.33 o
  10   6   7     1569.21     1631.73     27.43 o
  11   6   7      180.98      186.74     10.28 o
  12   6   7       51.01       50.67     10.74 o
  13   6   7        4.37       13.68      8.08 o
  14   6   7     1597.47     1582.08     36.65 o
   1   7   7     2497.95     2586.68     39.37 o
   2   7   7     4663.87     4933.47     48.17 o
   3   7   7      345.32      338.13     10.39 o
   4   7   7     3602.93     3745.69     31.83 o
   5   7   7     2955.15     3080.80     30.99 o
   6   7   7     1589.76     1617.15     21.61 o
   7   7   7     2209.25     2217.47     28.48 o
   8   7   7       17.02       22.28      7.24 o
   9   7   7     2026.87     2092.23     28.19 o
  10   7   7     1366.32     1418.22     26.40 o
  11   7   7        0.09       16.04      7.78 o
  12   7   7     1705.78     1710.85     36.84 o
  13   7   7      653.73      636.94     23.14 o
   0   8   7       59.06       81.14     17.97 o
   1   8   7      814.25      830.71     14.23 o
   2   8   7     2851.55     3037.77     31.20 o
   3   8   7     1738.47     1887.53     25.51 o
   4   8   7      309.57      324.46     11.15 o
   5   8   7     1789.70     1910.83     24.96 o
   6   8   7     1901.38     2068.69     26.22 o
   7   8   7      814.18      785.69     13.73 o
   8   8   7     1138.15     1144.45     24.52 o
   9   8   7       75.70       86.90     16.97 o
  10   8   7       13.68        8.97      5.02 o
  11   8   7     1382.94     1387.56     40.65 o
  12   8   7      683.24      706.53     24.53 o
   1   9   7      154.15      176.42     14.94 o
   2   9   7     3028.20     3163.42     36.96 o
   3   9   7      104.45      110.82     17.79 o
   4   9   7     5895.99     6059.45     61.93 o
   5   9   7      394.87      411.47     15.42 o
   6   9   7     1245.89     1295.42     23.71 o
   7   9   7      775.62      795.93     15.59 o
   8   9   7        2.73        4.09      4.47 o
   9   9   7      902.06      815.86     19.85 o
  10   9   7     2797.43     2851.96     73.91 o
  11   9   7      198.01      156.54     30.38 o
   0  10   7     7620.27     7659.34    100.96 o
   1  10   7       56.47       58.88     11.69 o
   2  10   7     3035.09     3105.47     49.53 o
   3  10   7     2028.17     2038.44     32.28 o
   4  10   7       49.37       51.60     10.03 o
   5  10   7      664.07      612.41     17.18 o
   6  10   7     3063.48     3073.80     40.37 o
   7  10   7       15.23        8.88      7.18 o
   8  10   7     2803.70     2819.36     63.57 o
   9  10   7       61.38       45.14     14.22 o
   1  11   7      102.54       95.12     22.76 o
   2  11   7     1894.61     1892.85     37.74 o
   3  11   7       15.07       12.05      7.91 o
   4  11   7     4757.32     4896.56     83.43 o
   5  11   7      482.63      436.89     14.74 o
   6  11   7     1741.58     1689.00     32.49 o
   7  11   7      366.80      366.57     27.65 o
   0  12   7      517.64      558.09     25.23 o
   1  12   7      245.73      209.60     14.24 o
   2  12   7       71.78       43.88     14.31 o
   3  12   7     2219.18     2173.79     43.45 o
   4  12   7      296.25      297.29     18.47 o
   0   0   8     8588.17     7760.65    100.59 o
   1   0   8       43.28       68.12      6.11 o
   2   0   8    25720.45    23932.58    158.85 o
   3   0   8    27743.42    25872.19    403.36 o
   4   0   8      596.24      587.49      7.64 o
   5   0   8    16933.61    17091.68    414.51 o
   6   0   8    14269.91    13892.38     84.54 o
   7   0   8     1322.15     1320.04     20.80 o
   8   0   8     8643.60     8433.07     88.04 o
   9   0   8     2705.94     2516.72     28.35 o
  10   0   8      894.81      910.89     15.17 o
  11   0   8     2746.57     2871.62     47.67 o
  12   0   8       23.83       18.49     10.92 o
  13   0   8     3241.33     3376.80     78.99 o
  14   0   8     6226.20     6388.87    112.87 o
  15   0   8       13.82       18.04     12.18 o
  16   0   8      816.98      849.51     41.02 o
   1   1   8     4249.48     4085.65     29.56 o
   2   1   8    26578.55    25646.09    252.76 o
   3   1   8       89.61      117.11      3.05 o
   5   1   8      879.80      990.90      8.42 o
   6   1   8     7911.68     7716.93     49.56 o
   7   1   8      176.09      167.71      3.62 o
   8   1   8      162.16      161.92      3.93 o
   9   1   8       15.35       15.00      2.87 o
  10   1   8     3376.58     3417.41     28.09 o
  11   1   8       17.22       21.18      6.43 o
  12   1   8     7038.66     7123.22     86.95 o
  13   1   8      247.91      253.33     15.44 o
  14   1   8      296.33      309.14     18.57 o
  15   1   8        3.74        5.55      8.67 o
  16   1   8       65.89       56.82     20.38 o
   0   2   8     1907.85     2556.93     46.84 o
   1   2   8       24.82       29.92      2.79 o
   2   2   8    11958.53    10793.15     54.98 o
   3   2   8     2234.44     2065.24     15.48 o
   4   2   8     5313.56     5703.79     41.30 o
   5   2   8      373.67      368.65      5.05 o
   6   2   8     5712.41     5060.98     35.12 o
   7   2   8      602.25      667.02      5.69 o
   8   2   8     4441.33     4296.78     41.60 o
   9   2   8     1245.96     1162.21     11.31 o
  10   2   8      148.14      139.08      6.04 o
  11   2   8      798.90      827.18     16.48 o
  12   2   8      615.42      607.58     13.05 o
  13   2   8     1301.59     1255.61     28.69 o
  14   2   8     3840.48     3703.76     62.57 o
  15   2   8       36.24       25.36     12.57 o
  16   2   8     1237.85     1244.68     31.22 o
   1   3   8      519.31      468.11      5.41 o
   2   3   8     1994.15     1757.20     13.49 o
   3   3   8     2677.53     2891.63     26.11 o
   4   3   8    26038.86    25605.59    136.73 o
   5   3   8      569.29      596.48      7.77 o
   6   3   8     4920.85     4959.46     46.30 o
   7   3   8      373.98      349.63      5.89 o
   8   3   8      160.00      170.64      4.85 o
   9   3   8     1452.60     1512.10     13.44 o
  10   3   8     3922.65     4224.87     35.05 o
  11   3   8       51.35       36.17      8.30 o
  12   3   8     3973.63     4102.53     58.36 o
  13   3   8       30.29       26.25      8.36 o
  14   3   8       99.50      101.41     27.36 o
  15   3   8      330.98      363.63     32.06 o
   0   4   8    15327.77    13794.50    244.25 o
   1   4   8      160.46      145.11      4.25 o
   2   4   8     3539.22     3285.37     27.77 o
   3   4   8     1070.65     1028.84     12.07 o
   4   4   8       96.19      102.38      4.17 o
   5   4   8       59.39       42.62      5.71 o
   6   4   8    12411.50    12333.24     72.39 o
   7   4   8      429.31      426.96      7.46 o
   8   4   8     7380.72     7278.09     85.38 o
   9   4   8        2.17        2.76      3.08 o
  10   4   8     4527.58     4563.62     63.51 o
  11   4   8      238.64      260.30      8.89 o
  12   4   8      111.61      106.14     10.98 o
  13   4   8      101.26      101.05     24.16 o
  14   4   8     2567.30     2667.29     45.16 o
  15   4   8       58.62       52.42     16.20 o
   1   5   8     3286.68     3357.84     31.02 o
   2   5   8     3395.28     3236.09     36.85 o
   3   5   8     3107.73     3119.43     43.70 o
   4   5   8    13998.08    14489.89    205.00 o
   5   5   8     1091.02     1151.15     15.04 o
   6   5   8     2938.33     3063.69     28.15 o
   7   5   8     2507.99     2640.56     31.27 o
   8   5   8      108.54      101.61      5.40 o
   9   5   8      966.13      980.48     10.94 o
  10   5   8       87.94      106.28      8.87 o
  11   5   8      471.18      462.75     10.33 o
  12   5   8     1286.84     1294.53     32.66 o
  13   5   8       60.56       63.56     15.94 o
  14   5   8       58.03       44.82     14.71 o
   0   6   8     1757.92     1644.91     25.61 o
   1   6   8       14.16       12.62      4.74 o
   2   6   8      395.93      342.93      6.78 o
   3   6   8       23.42       21.31      4.03 o
   4   6   8      822.03      813.45     13.23 o
   5   6   8       10.32        2.60      4.63 o
   6   6   8     5090.61     5235.38     45.02 o
   7   6   8      131.46      137.14      7.68 o
   8   6   8     2021.77     2060.55     25.58 o
   9   6   8      475.96      481.86     10.09 o
  10   6   8      972.94     1032.99     20.39 o
  11   6   8      619.44      611.64     14.24 o
  12   6   8      632.86      661.07     16.25 o
  13   6   8        2.14        3.59      6.56 o
  14   6   8      658.53      640.72     23.99 o
   1   7   8      866.79      944.86     14.08 o
   2   7   8     1051.10      966.32     13.76 o
   3   7   8        8.71       10.10      5.80 o
   4   7   8     2941.34     2963.10     30.93 o
   5   7   8      431.08      396.97     12.37 o
   6   7   8      317.34      321.66      9.60 o
   7   7   8     1268.41     1250.75     17.10 o
   8   7   8      113.91      103.91      7.75 o
   9   7   8       79.18       65.45     11.18 o
  10   7   8       16.86       17.10      5.65 o
  11   7   8      163.54      175.40     10.99 o
  12   7   8      300.00      289.93     18.66 o
  13   7   8       20.81       18.79      9.96 o
   0   8   8     1595.18     1584.57     44.84 o
   1   8   8      349.69      365.55      8.80 o
   2   8   8      213.02      196.62     10.80 o
   3   8   8        7.82        8.21      4.48 o
   4   8   8        3.07        3.32      5.23 o
   5   8   8      135.86      126.01     21.65 o
   6   8   8     2551.81     2547.94     29.38 o
   7   8   8      226.71      206.97     11.73 o
   8   8   8      396.34      407.94     12.18 o
   9   8   8        4.00        1.29      4.64 o
  10   8   8      792.02      749.70     19.61 o
  11   8   8       37.80       31.38     11.07 o
  12   8   8      128.60       87.72     32.08 o
   1   9   8       88.22       95.37     17.01 o
   2   9   8        4.60        3.99      5.19 o
   3   9   8       68.69       51.77      9.48 o
   4   9   8     1123.64     1127.81     20.72 o
   5   9   8       27.54       25.91      7.47 o
   6   9   8      183.44      161.07     21.58 o
   7   9   8      129.13       96.21     16.27 o
   8   9   8      749.09      729.53     20.56 o
   9   9   8       48.88       32.02     10.14 o
  10   9   8      308.50      306.15     30.06 o
  11   9   8       21.40       18.35      8.96 o
   0  10   8       39.43       18.35     11.68 o
   1  10   8        3.98        8.47      5.10 o
   2  10   8       30.25       20.95      5.72 o
   3  10   8       39.54       35.24     10.57 o
   4  10   8        7.26        7.68      5.01 o
   5  10   8      275.87      244.06     12.29 o
   6  10   8       26.53       23.24      8.92 o
   7  10   8      160.72      178.34     18.81 o
   8  10   8       26.14       21.75      7.83 o
   9  10   8       21.39       12.59      7.13 o
   1  11   8      150.75      111.62     24.10 o
   2  11   8        0.25        6.44      6.09 o
   3  11   8      110.91      104.44     19.76 o
   4  11   8      186.94      186.87     17.87 o
   5  11   8        5.02        8.57      8.21 o
   6  11   8        2.93        6.56      5.95 o
   7  11   8        9.68       13.52      6.70 o
   0  12   8      149.12      116.60     38.10 o
   1  12   8      220.90      185.15     28.99 o
   2  12   8       25.14       21.65      6.71 o
   3  12   8      174.78      161.20     23.56 o
   1   1   9      773.35      730.24      5.53 o
   2   1   9      917.08     1006.50      9.42 o
   3   1   9        2.16        0.82      2.32 o
   4   1   9      160.84      149.40      4.06 o
   5   1   9       77.80      106.43      3.44 o
   6   1   9        1.13        0.66      1.22 o
   7   1   9      498.85      470.33      6.32 o
   8   1   9     1067.23     1046.53      9.82 o
   9   1   9      385.98      380.26      5.28 o
  10   1   9     1735.16     1729.26     17.59 o
  11   1   9      568.54      564.59     14.73 o
  12   1   9       35.81       26.20     13.72 o
  13   1   9       85.97       69.92     20.78 o
  14   1   9        2.86        5.64      9.63 o
  15   1   9       51.28       57.62     18.56 o
  16   1   9      190.99      186.57     24.39 o
   0   2   9       33.80       35.81      4.67 o
   1   2   9      792.94      768.34      6.06 o
   2   2   9       43.50       70.70      4.36 o
   3   2   9      151.31      117.33      4.52 o
   4   2   9       94.23       94.67      4.71 o
   5   2   9       72.54      111.42      5.40 o
   6   2   9     2379.08     2412.46     20.31 o
   7   2   9      132.02      121.69      5.53 o
   8   2   9        5.49        5.94      2.41 o
   9   2   9       77.39       77.37      6.16 o
  10   2   9      107.84       95.61      5.29 o
  11   2   9       22.41       17.00      7.72 o
  12   2   9       44.60       40.90      9.45 o
  13   2   9       13.83       12.97      8.09 o
  14   2   9       77.25       36.06     13.61 o
  15   2   9       16.96       18.66      8.56 o
   1   3   9     7370.33     7064.58     36.78 o
   2   3   9     2496.81     2370.74     17.33 o
   3   3   9     1953.94     2059.70     18.11 o
   4   3   9      102.33       86.73      3.99 o
   5   3   9     6053.70     6078.93     64.77 o
   6   3   9     1016.74     1020.88      7.83 o
   7   3   9     9553.77     9791.02    103.65 o
   8   3   9        1.19        4.65      2.40 o
   9   3   9     2336.86     2359.29     20.00 o
  10   3   9        2.34        4.43      2.53 o
  11   3   9      399.43      357.10     12.97 o
  12   3   9       58.51       51.91     11.96 o
  13   3   9      442.00      492.18     15.84 o
  14   3   9      280.16      291.53     18.00 o
  15   3   9     1772.08     1662.04     34.87 o
   0   4   9      199.15      236.60      8.48 o
   1   4   9      135.21      130.84      3.99 o
   2   4   9      468.10      448.55      5.54 o
   3   4   9     2209.10     2021.22     12.29 o
   4   4   9      214.62      198.07      7.27 o
   5   4   9      389.76      382.91      5.59 o
   6   4   9     1008.06      967.21     10.11 o
   7   4   9        3.81        4.10      2.19 o
   8   4   9      489.73      512.66      8.84 o
   9   4   9      881.15      862.02      9.13 o
  10   4   9      100.70      109.75      8.51 o
  11   4   9     1633.92     1626.57     25.62 o
  12   4   9        0.40        8.42      5.67 o
  13   4   9       96.76       69.62     18.59 o
  14   4   9       37.80       21.77     12.26 o
  15   4   9      335.34      333.22     16.18 o
   1   5   9     3140.68     3148.63     54.46 o
   2   5   9     3867.71     3801.69     51.53 o
   3   5   9     1785.62     1765.45     16.97 o
   4   5   9     2600.89     2530.85     21.57 o
   5   5   9     1092.78     1091.89     13.75 o
   6   5   9      596.42      593.44      8.09 o
   7   5   9     3854.77     4014.49     32.43 o
   8   5   9      254.32      232.23      7.53 o
   9   5   9     1963.46     2069.96     19.62 o
  10   5   9        3.10        2.39      5.00 o
  11   5   9       95.71      100.51     17.59 o
  12   5   9      520.67      510.61     15.81 o
  13   5   9     1709.59     1729.26     31.73 o
  14   5   9        7.28        8.00      6.51 o
   0   6   9      141.17      129.22      7.98 o
   1   6   9       41.49       34.58      5.83 o
   2   6   9       28.64       35.62      5.13 o
   3   6   9     9328.52     9302.55     82.14 o
   4   6   9      426.52      439.53      9.33 o
   5   6   9     5049.58     5263.09     50.86 o
   6   6   9       81.53      118.91      6.83 o
   7   6   9      856.38      819.35     12.85 o
   8   6   9      402.61      409.57     10.17 o
   9   6   9      258.83      248.40      7.95 o
  10   6   9        2.93        6.48      4.39 o
  11   6   9     2182.15     2280.14     28.91 o
  12   6   9      453.16      442.71     16.04 o
  13   6   9     1246.84     1205.01     27.99 o
   1   7   9     6503.74     6813.28     47.31 o
   2   7   9        7.47       10.85      4.68 o
   3   7   9     1135.03     1146.52     15.25 o
   4   7   9     3096.56     3409.79     31.77 o
   5   7   9     1454.04     1385.69     21.43 o
   6   7   9      712.82      705.60     12.84 o
   7   7   9     1841.77     1855.75     20.91 o
   8   7   9       88.66       63.19     11.59 o
   9   7   9     2760.52     2876.15     38.30 o
  10   7   9      914.78      958.97     20.08 o
  11   7   9       94.32      103.26     14.58 o
  12   7   9      663.01      689.02     24.57 o
  13   7   9      451.17      423.84     19.40 o
   0   8   9     1008.89     1054.03     19.34 o
   1   8   9      324.39      311.85      7.79 o
   2   8   9     1133.58     1192.13     18.13 o
   3   8   9     4240.26     4452.87     45.40 o
   4   8   9      261.91      257.98     10.87 o
   5   8   9     2970.12     2951.80     30.62 o
   6   8   9       36.43       35.57      7.59 o
   7   8   9      194.95      177.11     15.57 o
   8   8   9      821.94      752.43     15.08 o
   9   8   9     1351.42     1354.26     25.52 o
  10   8   9       18.87       22.67      8.58 o
  11   8   9     1584.73     1578.87     28.98 o
  12   8   9       14.40       13.32     10.87 o
   1   9   9     4581.73     4664.82     51.79 o
   2   9   9      471.16      491.89     13.15 o
   3   9   9      189.18      186.35      9.56 o
   4   9   9     1372.84     1417.46     23.84 o
   5   9   9      791.23      831.60     16.30 o
   6   9   9      231.74      230.73     13.16 o
   7   9   9     2224.84     2367.94     35.27 o
   8   9   9       31.45       25.48      8.12 o
   9   9   9      323.87      331.99     14.17 o
  10   9   9      113.15       83.01     21.16 o
   0  10   9      555.77      533.01     25.44 o
   1  10   9      574.86      564.99     15.57 o
   2  10   9      358.91      353.62     12.21 o
   3  10   9     5568.13     5839.08     67.16 o
   4  10   9      211.34      227.08     11.47 o
   5  10   9     3900.10     4000.03     41.53 o
   6  10   9      559.03      534.71     18.77 o
   7  10   9      138.20      113.35     25.08 o
   8  10   9      555.11      509.60     16.04 o
   1  11   9     2961.50     2831.08     48.28 o
   2  11   9      799.82      778.94     21.54 o
   3  11   9     1437.29     1411.69     28.61 o
   4  11   9      173.40      124.49     22.90 o
   5  11   9      861.27      829.83     19.49 o
   6  11   9        8.01        5.78      7.05 o
   0  12   9       70.64       67.45     23.50 o
   1  12   9       79.90       76.01     21.45 o
   0   0  10     3275.34     2986.70     51.93 o
   1   0  10     6356.42     6517.97     75.48 o
   2   0  10    14709.29    15138.80    165.22 o
   4   0  10     6476.18     6913.14     42.72 o
   5   0  10     8799.94     8424.08     58.37 o
   6   0  10     5988.65     5890.41     63.36 o
   7   0  10      426.84      460.62      8.16 o
   8   0  10     2783.78     2810.11     31.52 o
   9   0  10     5944.34     5828.38    201.85 o
  10   0  10     7326.32     7367.93     88.54 o
  11   0  10     2561.42     2535.50     81.39 o
  12   0  10      216.74      200.47     24.82 o
  13   0  10     3798.50     3818.07     97.73 o
  14   0  10      382.06      368.84     23.78 o
  15   0  10      221.04      228.97     24.20 o
   1   1  10    15009.87    14185.60     61.94 o
   2   1  10      105.70       76.90      3.03 o
   3   1  10     4313.75     4166.02     39.55 o
   4   1  10     4725.55     4651.09     40.36 o
   5   1  10     4131.69     3884.12     27.11 o
   6   1  10      189.24      203.27      4.58 o
   7   1  10    10170.08     9751.96     65.51 o
   8   1  10      234.90      225.10      7.50 o
   9   1  10     2617.63     2659.66     24.20 o
  10   1  10     3935.11     4032.70     43.11 o
  11   1  10      103.00       89.95     19.70 o
  12   1  10     2088.72     2236.40     38.66 o
  13   1  10     2818.54     2810.18     41.69 o
  14   1  10      119.17      113.25     33.80 o
  15   1  10     2208.60     2308.81     44.13 o
   0   2  10      159.64      121.98      5.19 o
   1   2  10       68.77       48.73      5.38 o
   2   2  10      182.62      140.63      2.76 o
   3   2  10    15015.55    14430.26     92.08 o
   4   2  10       58.56       54.96      5.66 o
   5   2  10     6684.61     6650.91     58.49 o
   6   2  10     1904.17     1868.79     16.28 o
   7   2  10     1143.85     1076.60     16.44 o
   8   2  10      378.37      384.55      6.68 o
   9   2  10     1991.67     1979.33     16.81 o
  10   2  10        6.43        6.88      2.90 o
  11   2  10     5212.83     5337.30     64.52 o
  12   2  10       26.65       19.02      7.90 o
  13   2  10     2090.87     2075.29     35.51 o
  14   2  10      123.55       85.12     23.95 o
  15   2  10       19.57        7.09      8.88 o
   1   3  10     9961.05     9220.66     48.10 o
   2   3  10     3802.87     3796.93     39.65 o
   3   3  10     1634.66     1560.59      9.62 o
   4   3  10     3609.65     3467.87     32.91 o
   5   3  10     5137.52     5180.72     42.21 o
   6   3  10       55.53       69.00      6.36 o
   7   3  10     4631.45     4337.86     36.66 o
   8   3  10     3466.55     3401.23     23.47 o
   9   3  10     4650.69     4531.37     39.08 o
  10   3  10       97.57      102.23     12.26 o
  11   3  10      186.56      171.57     15.56 o
  12   3  10     1833.36     1900.67     39.79 o
  13   3  10      805.18      781.05     20.28 o
  14   3  10      400.09      381.02     18.05 o
  15   3  10     1877.30     1911.82     46.00 o
   0   4  10    18555.83    18502.14    243.61 o
   1   4  10      352.14      383.79      5.72 o
   2   4  10     4324.56     4547.49     44.90 o
   3   4  10     7258.10     7040.75     77.26 o
   4   4  10      303.47      289.13      5.76 o
   5   4  10     5003.95     4953.64     50.87 o
   6   4  10     1063.00     1000.52     11.82 o
   7   4  10      435.70      416.09      7.14 o
   8   4  10      279.37      303.84      7.36 o
   9   4  10      153.66      162.23      6.12 o
  10   4  10      674.72      668.86     10.43 o
  11   4  10     2832.14     3016.01     38.44 o
  12   4  10       78.45       77.87     23.66 o
  13   4  10      314.84      299.35     14.83 o
  14   4  10        5.55        9.45      7.63 o
   1   5  10     4875.42     4770.53     52.88 o
   2   5  10       29.45       24.27      4.41 o
   3   5  10      141.64      138.89      6.31 o
   4   5  10     4710.52     4724.15     35.79 o
   5   5  10     2430.69     2529.26     23.61 o
   6   5  10      299.90      293.09      6.43 o
   7   5  10     5587.26     5794.87     42.81 o
   8   5  10      324.79      291.06      7.81 o
   9   5  10     2622.42     2691.61     27.89 o
  10   5  10      385.81      376.93     10.60 o
  11   5  10       20.56       17.32      5.54 o
  12   5  10     1449.78     1430.53     31.98 o
  13   5  10     1156.08     1194.01     29.46 o
  14   5  10      490.64      481.37     19.15 o
   0   6  10      252.45      255.37      8.41 o
   1   6  10     6551.94     6497.23     55.02 o
   2   6  10     1385.82     1435.73     16.19 o
   3   6  10     2293.11     2279.38     24.73 o
   4   6  10      215.07      206.36      9.18 o
   5   6  10     8063.87     8095.57     57.94 o
   6   6  10       61.92       49.46      8.88 o
   7   6  10      703.25      614.46     10.35 o
   8   6  10      184.89      186.11      8.28 o
   9   6  10       88.40       81.14     13.39 o
  10   6  10      297.82      296.42     13.18 o
  11   6  10      864.62      886.75     17.98 o
  12   6  10      462.07      480.26     18.14 o
  13   6  10      583.02      571.21     21.81 o
   1   7  10      571.73      535.46      8.91 o
   2   7  10     1469.60     1410.39     17.52 o
   3   7  10       71.41       74.87     12.20 o
   4   7  10       16.30       22.22      6.32 o
   5   7  10      666.82      676.57     10.65 o
   6   7  10      133.75      110.14     10.29 o
   7   7  10     1357.83     1269.43     19.72 o
   8   7  10       63.19       79.63     12.41 o
   9   7  10      825.49      820.89     13.74 o
  10   7  10      589.60      609.01     15.94 o
  11   7  10        4.15        8.34      6.15 o
  12   7  10      731.23      772.72     37.52 o
   0   8  10     1086.68     1052.67     18.64 o
   1   8  10       41.21       45.60      9.10 o
   2   8  10     2939.74     2924.60     40.79 o
   3   8  10      513.07      521.05     13.52 o
   4   8  10       47.14       58.66     11.68 o
   5   8  10      829.82      848.45     15.31 o
   6   8  10      378.21      328.62     14.19 o
   7   8  10      180.35      145.46     12.61 o
   8   8  10      813.24      759.65     15.45 o
   9   8  10       12.54       10.45      4.65 o
  10   8  10      595.63      563.00     14.23 o
  11   8  10      634.44      683.44     19.28 o
   1   9  10        6.96       10.78      5.95 o
   2   9  10      170.01      175.57     11.96 o
   3   9  10        3.54       10.34      4.22 o
   4   9  10       26.17       19.30      4.80 o
   5   9  10        4.11        5.51      6.07 o
   6   9  10       29.56       23.62      7.86 o
   7   9  10       29.81       21.17      7.51 o
   8   9  10      130.61       99.17     20.17 o
   9   9  10       59.91       45.42     11.47 o
  10   9  10      203.06      204.86     14.15 o
   0  10  10      234.14      221.76     20.01 o
   1  10  10        0.05        0.33      4.68 o
   2  10  10      523.22      512.65     15.73 o
   3  10  10       46.89       46.93      9.93 o
   4  10  10       50.87       39.85      8.79 o
   5  10  10      117.93      108.42     23.55 o
   6  10  10      326.38      304.14     17.85 o
   7  10  10      121.23      105.91     22.87 o
   8  10  10       19.85       29.60      6.59 o
   1  11  10       30.33       22.70      8.74 o
   2  11  10       14.37        6.53      7.30 o
   3  11  10       76.34       52.99     12.63 o
   4  11  10       54.07       49.31     15.48 o
   5  11  10        3.74        8.73      6.12 o
   1   1  11      510.25      552.65      5.38 o
   2   1  11       55.63       60.85      3.30 o
   3   1  11      882.94      897.87      8.04 o
   4   1  11     4109.30     4357.86     28.40 o
   5   1  11      321.02      363.19      4.98 o
   6   1  11      133.35      134.59      5.12 o
   7   1  11        1.01        4.00      2.31 o
   8   1  11     1223.43     1234.34     17.33 o
   9   1  11      274.76      236.24      7.29 o
  10   1  11     1426.28     1420.12     18.57 o
  11   1  11      159.39      177.44     17.32 o
  12   1  11       57.83       45.84     14.93 o
  13   1  11       68.00       62.27     20.46 o
  14   1  11      385.66      376.63     17.63 o
  15   1  11        7.64       13.43      7.67 o
   0   2  11     3477.70     3597.70     43.24 o
   1   2  11     3337.66     3635.36     23.69 o
   2   2  11      184.46      188.82      4.65 o
   3   2  11        1.42       10.70      3.03 o
   4   2  11      526.25      508.86      7.24 o
   5   2  11      529.28      546.95      6.64 o
   6   2  11      990.97      998.24     11.32 o
   7   2  11      429.56      373.81      7.61 o
   8   2  11      520.02      515.24      6.66 o
   9   2  11        7.57        4.29      2.94 o
  10   2  11      536.94      503.00      9.52 o
  11   2  11      173.20      153.01     15.40 o
  12   2  11      196.61      180.99     22.88 o
  13   2  11       38.81       26.60     10.88 o
  14   2  11       11.27        5.80      8.96 o
  15   2  11        1.42       -1.26      7.49 o
   1   3  11       15.75        6.33      2.54 o
   2   3  11     1062.48     1037.64      8.10 o
   3   3  11      911.12      960.71     11.01 o
   4   3  11     2362.40     2235.75     20.51 o
   5   3  11       15.33       26.18      4.97 o
   6   3  11      379.74      386.04      7.18 o
   7   3  11       28.55       39.57      5.74 o
   8   3  11      244.34      230.97      6.73 o
   9   3  11      571.68      553.51      8.08 o
  10   3  11     1528.49     1514.99     20.21 o
  11   3  11       89.44       83.18      8.74 o
  12   3  11     1639.32     1626.20     32.26 o
  13   3  11        6.81        6.35      6.44 o
  14   3  11       95.27       73.53     20.07 o
   0   4  11     3303.00     3316.65     37.82 o
   1   4  11     3274.93     3554.95     44.09 o
   2   4  11      131.54      109.29      5.18 o
   3   4  11     3554.54     3552.43     38.93 o
   4   4  11      977.17     1024.47     11.39 o
   5   4  11     4391.65     4476.83     40.81 o
   6   4  11     2576.11     2732.84     21.29 o
   7   4  11      113.02      128.16      8.70 o
   8   4  11      176.16      182.19      7.26 o
   9   4  11      151.48      147.69      7.09 o
  10   4  11      506.19      499.93      8.92 o
  11   4  11        2.06        8.02      6.11 o
  12   4  11     1276.29     1357.50     29.60 o
  13   4  11      195.32      166.86     19.05 o
  14   4  11      682.36      684.32     20.63 o
   1   5  11      237.32      255.16      5.74 o
   2   5  11     3529.14     3584.84     44.54 o
   3   5  11      292.52      260.19      5.61 o
   4   5  11     5689.27     5694.51     65.01 o
   5   5  11      358.38      345.67      8.24 o
   6   5  11      910.40      918.58     12.54 o
   7   5  11      633.15      586.40      9.72 o
   8   5  11      503.88      474.04      8.81 o
   9   5  11        1.29        4.61      3.26 o
  10   5  11     1067.91     1043.32     17.91 o
  11   5  11       58.97       40.55      9.30 o
  12   5  11     1659.23     1653.51     42.81 o
  13   5  11       94.18       59.50     13.31 o
   0   6  11    18118.01    18274.29    134.50 o
   1   6  11      463.05      444.87      8.28 o
   2   6  11     4103.61     4117.68     55.88 o
   3   6  11     1403.01     1435.81     13.63 o
   4   6  11      306.81      314.61      7.38 o
   5   6  11       99.51       78.20      7.79 o
   6   6  11     5574.06     5654.22     55.50 o
   7   6  11       31.33       31.61      6.44 o
   8   6  11     3328.69     3463.18     32.12 o
   9   6  11      537.35      492.83      8.54 o
  10   6  11     2384.27     2394.29     31.72 o
  11   6  11      461.24      444.47     13.45 o
  12   6  11       11.36        9.91     11.47 o
  13   6  11       17.71       14.36      8.80 o
   1   7  11       12.17        8.72      3.60 o
   2   7  11      829.96      825.19     17.25 o
   3   7  11      183.94      193.36      8.18 o
   4   7  11     3653.91     3811.64     39.56 o
   5   7  11       31.73       40.91      7.79 o
   6   7  11      215.45      209.12      8.95 o
   7   7  11        8.84        9.29      3.85 o
   8   7  11      121.29      131.61     15.41 o
   9   7  11        2.59        8.31      3.58 o
  10   7  11     1060.53     1103.84     22.09 o
  11   7  11       15.03        9.94      5.03 o
  12   7  11     1150.42     1147.40     37.71 o
   0   8  11     2557.09     2597.53     56.39 o
   1   8  11       43.64       43.92      9.92 o
   2   8  11     2554.93     2502.01     35.14 o
   3   8  11      460.70      505.40     10.61 o
   4   8  11      677.79      675.38     13.36 o
   5   8  11      335.96      350.80     10.62 o
   6   8  11     2302.04     2418.86     38.59 o
   7   8  11     1374.05     1284.64     18.86 o
   8   8  11     1739.49     1764.42     24.20 o
   9   8  11       86.30       88.16     16.50 o
  10   8  11      340.92      337.88     16.46 o
  11   8  11      919.11      912.88     21.32 o
   1   9  11     1017.37     1026.13     30.01 o
   2   9  11     1266.52     1235.45     21.12 o
   3   9  11      220.53      169.43     11.78 o
   4   9  11     5167.67     5267.37     57.21 o
   5   9  11       25.74       28.21      6.67 o
   6   9  11      601.01      613.47     14.09 o
   7   9  11      875.87      936.82     17.75 o
   8   9  11       34.91       23.56      5.69 o
   9   9  11      133.48       84.44     18.40 o
   0  10  11     3168.64     3177.76     60.86 o
   1  10  11      486.45      472.36     17.97 o
   2  10  11     4576.23     4841.36     40.88 o
   3  10  11       89.25       90.47     21.69 o
   4  10  11       18.27       15.26      6.51 o
   5  10  11       15.07       13.43      5.53 o
   6  10  11     1861.90     1909.02     36.77 o
   7  10  11      135.72      100.84     23.55 o
   1  11  11      418.03      379.35     15.59 o
   2  11  11     1744.63     1763.97     37.83 o
   3  11  11        7.25       14.27      7.45 o
   4  11  11     2520.93     2538.11     55.48 o
   1   0  12      358.00      403.10      6.61 o
   2   0  12     9557.38     9804.82    111.70 o
   3   0  12     4629.41     4468.74     78.04 o
   4   0  12       26.63       44.96     11.21 o
   5   0  12     2788.83     2748.44     36.52 o
   6   0  12     8982.46     8731.15    112.46 o
   7   0  12      758.38      794.65     17.19 o
   8   0  12    19816.88    20394.32    172.58 o
   9   0  12       28.16       48.77     13.63 o
  10   0  12     5180.30     5140.05     92.32 o
  11   0  12      551.83      540.89     38.58 o
  12   0  12     1705.59     1671.75     62.58 o
  13   0  12     1659.89     1625.06     42.37 o
  14   0  12     2336.18     2459.80     76.11 o
  15   0  12       22.55       25.19     14.42 o
   1   1  12     2830.85     2647.00     25.11 o
   2   1  12     1707.00     1632.22      9.89 o
   3   1  12     2297.15     2267.86     24.38 o
   4   1  12     5705.86     5601.77     45.95 o
   5   1  12      949.60      984.72     10.69 o
   6   1  12      513.36      472.47      6.79 o
   7   1  12     1462.21     1499.18     22.67 o
   8   1  12     1114.37     1091.57     12.25 o
   9   1  12     1831.76     1833.86     22.05 o
  10   1  12     2073.87     2128.19     23.60 o
  11   1  12      813.23      774.18     18.10 o
  12   1  12     1641.98     1624.26     34.17 o
  13   1  12      178.54      193.16     30.41 o
  14   1  12      258.06      264.50     17.55 o
  15   1  12      174.37      180.40     26.98 o
   0   2  12    21408.83    20465.31    163.12 o
   1   2  12        4.66        8.90      2.35 o
   2   2  12     6789.08     6478.32     59.00 o
   3   2  12     3757.32     3681.68     37.90 o
   4   2  12      191.39      214.88      5.41 o
   5   2  12     1078.50     1091.94     14.24 o
   6   2  12     3737.85     3730.05     29.98 o
   7   2  12      767.11      720.03     10.27 o
   8   2  12     5936.79     6032.11     43.84 o
   9   2  12     1507.56     1486.13     18.67 o
  10   2  12     1464.29     1473.41     17.94 o
  11   2  12     1896.85     1900.03     33.61 o
  12   2  12      233.48      203.11     15.50 o
  13   2  12      858.40      838.19     21.07 o
  14   2  12      653.63      643.77     21.68 o
   1   3  12     5714.55     5793.11     45.97 o
   2   3  12     3530.11     3284.42     27.90 o
   3   3  12     1205.37     1222.81     12.16 o
   4   3  12     5166.17     4938.18     44.43 o
   5   3  12     1935.79     1921.18     18.96 o
   6   3  12     1317.78     1263.62     14.12 o
   7   3  12     1641.57     1618.22     14.69 o
   8   3  12        5.35        5.31      2.55 o
   9   3  12      236.18      256.22      8.85 o
  10   3  12     5034.35     5025.38     47.36 o
  11   3  12      152.16      151.71     19.30 o
  12   3  12     1586.30     1487.10     31.52 o
  13   3  12      338.02      301.28     22.03 o
  14   3  12      519.07      493.31     23.45 o
   0   4  12    14731.88    14072.72    141.75 o
   1   4  12        5.24        5.28      2.84 o
   2   4  12     1201.22     1200.04     12.09 o
   3   4  12     2969.15     3128.85     31.22 o
   4   4  12      385.46      386.55      9.31 o
   5   4  12     2209.99     2208.71     27.98 o
   6   4  12     4195.36     4153.96     30.22 o
   7   4  12        3.45        4.68      3.34 o
   8   4  12      727.78      745.15     15.55 o
   9   4  12      154.50      150.94      9.86 o
  10   4  12      238.57      229.70      9.49 o
  11   4  12     1853.87     1945.23     26.39 o
  12   4  12        3.29        7.50      6.47 o
  13   4  12      808.32      816.54     26.68 o
  14   4  12      870.00      822.75     35.62 o
   1   5  12     1792.28     1836.02     18.89 o
   2   5  12     8854.34     9008.87     89.32 o
   3   5  12     3348.33     3489.46     35.63 o
   4   5  12     3425.72     3586.46     53.08 o
   5   5  12       35.68       27.16      4.73 o
   6   5  12     2058.29     2077.30     22.40 o
   7   5  12       58.83       73.52      7.91 o
   8   5  12      552.31      542.68     10.35 o
   9   5  12      499.87      497.20      8.34 o
  10   5  12     3478.66     3631.14     38.54 o
  11   5  12      259.94      249.55     20.62 o
  12   5  12     2643.12     2740.04     66.50 o
  13   5  12       70.93       53.99     14.16 o
   0   6  12      207.51      208.35     10.82 o
   1   6  12        5.56        7.07      3.81 o
   2   6  12     2533.63     2567.04     22.85 o
   3   6  12       89.72       88.41     10.10 o
   4   6  12      130.19      124.57     11.42 o
   5   6  12      226.92      236.25      9.01 o
   6   6  12      327.36      351.18      9.52 o
   7   6  12      104.29      106.48     10.87 o
   8   6  12      839.94      811.71     11.71 o
   9   6  12       77.79       56.91      9.41 o
  10   6  12       40.53       37.61      8.96 o
  11   6  12     1409.27     1498.65     30.08 o
  12   6  12      357.84      388.81     39.47 o
   1   7  12     1060.35     1043.52     20.69 o
   2   7  12     1330.50     1269.92     17.12 o
   3   7  12      793.43      782.02     11.09 o
   4   7  12      648.50      657.59     11.98 o
   5   7  12      104.28      107.29     13.58 o
   6   7  12      422.24      408.59     10.65 o
   7   7  12      439.07      439.40      9.75 o
   8   7  12      107.19       94.29     11.66 o
   9   7  12      183.03      188.74     11.32 o
  10   7  12      704.85      720.03     17.10 o
  11   7  12       60.42       54.88     15.38 o
   0   8  12      862.75      749.51     37.91 o
   1   8  12      188.25      190.24      9.64 o
   2   8  12      361.99      352.30     11.26 o
   3   8  12      214.26      179.72      9.94 o
   4   8  12        9.33       10.12      4.35 o
   5   8  12      129.62      117.44     16.68 o
   6   8  12       29.71       16.17      6.44 o
   7   8  12      272.89      250.60      9.46 o
   8   8  12      215.78      194.83     11.07 o
   9   8  12       84.26       69.18     15.64 o
  10   8  12      187.56      183.91     13.49 o
   1   9  12      927.02      871.29     16.68 o
   2   9  12       25.44       13.53      5.62 o
   3   9  12       45.52       21.99      6.96 o
   4   9  12      337.83      342.07     11.83 o
   5   9  12      269.40      249.69     12.93 o
   6   9  12        7.80       11.29      5.46 o
   7   9  12      152.83      146.21     16.71 o
   8   9  12       25.25       16.92      5.64 o
   9   9  12       48.79       47.90     11.96 o
   0  10  12      318.18      281.27     15.26 o
   1  10  12        1.91        7.81      6.20 o
   2  10  12        1.62        6.57      6.75 o
   3  10  12       41.50       35.19      7.97 o
   4  10  12      187.43      207.73     15.04 o
   5  10  12       63.67       58.16     13.98 o
   6  10  12       53.16       37.44     11.92 o
   7  10  12        0.22        4.86      5.61 o
   1  11  12       21.80       10.65      8.91 o
   2  11  12       24.04       26.38     11.33 o
   3  11  12       48.89       41.37     16.33 o
   1   1  13     2826.76     2943.61     34.69 o
   2   1  13      198.70      209.14      3.02 o
   3   1  13     1035.33     1106.69      9.19 o
   4   1  13      241.87      233.47      5.10 o
   5   1  13        2.24        2.37      1.93 o
   6   1  13      226.45      224.99      6.54 o
   7   1  13       40.52       32.85      6.26 o
   8   1  13      622.48      590.70     11.91 o
   9   1  13     1397.80     1423.57     16.27 o
  10   1  13     1335.83     1293.79     24.53 o
  11   1  13        1.61        7.77      5.37 o
  12   1  13        1.79        3.07      7.74 o
  13   1  13        1.20        3.41      6.66 o
  14   1  13      288.79      314.25     16.33 o
   0   2  13     1614.57     1682.28     26.10 o
   1   2  13      341.42      351.32      7.07 o
   2   2  13      304.66      315.49      4.27 o
   3   2  13     3335.96     3330.50     42.62 o
   4   2  13      132.02      136.67      5.42 o
   5   2  13     2822.08     2844.52     25.31 o
   6   2  13      399.99      357.37      6.66 o
   7   2  13      696.64      648.39      9.91 o
   8   2  13      517.45      512.52      9.98 o
   9   2  13      615.32      582.68      9.79 o
  10   2  13       41.49       32.34      7.24 o
  11   2  13      557.37      534.34     15.48 o
  12   2  13       66.42       70.23     15.70 o
  13   2  13      220.33      211.13     21.79 o
  14   2  13       24.64       27.22     10.67 o
   1   3  13     4337.43     4344.45     48.90 o
   2   3  13     1681.13     1707.00     14.77 o
   3   3  13       69.45       88.80     10.88 o
   4   3  13      733.03      765.32     11.34 o
   5   3  13       25.68       26.38      4.92 o
   6   3  13      414.78      399.21      7.48 o
   7   3  13      348.60      326.90      7.57 o
   8   3  13        0.25        3.50      3.43 o
   9   3  13      676.99      651.87     13.09 o
  10   3  13      491.16      504.43     10.47 o
  11   3  13       43.87       25.57      8.61 o
  12   3  13      209.86      181.39     24.26 o
  13   3  13      182.62      178.09     20.36 o
  14   3  13       19.14       23.71      8.44 o
   0   4  13     3073.97     3174.98     55.12 o
   1   4  13      579.80      550.41      8.75 o
   2   4  13       91.33       84.21      4.19 o
   3   4  13     1075.08     1075.18     14.69 o
   4   4  13      220.44      207.73      7.31 o
   5   4  13     3433.39     3420.64     25.74 o
   6   4  13      313.49      277.09      8.43 o
   7   4  13       83.93       81.56      8.95 o
   8   4  13       40.97       47.69      9.04 o
   9   4  13      364.49      373.22      8.75 o
  10   4  13       63.37       58.99     11.76 o
  11   4  13     2331.53     2290.64     36.27 o
  12   4  13        1.77       -1.91      7.54 o
  13   4  13     1391.34     1389.85     35.58 o
   1   5  13      399.63      377.46      6.52 o
   2   5  13     1123.71     1161.21     11.00 o
   3   5  13     1718.82     1803.30     17.52 o
   4   5  13       38.01       47.31      7.94 o
   5   5  13       48.25       35.95      5.73 o
   6   5  13       94.37       99.12     11.60 o
   7   5  13      532.95      575.84     10.19 o
   8   5  13      530.92      468.83      9.33 o
   9   5  13     1973.92     2031.88     26.28 o
  10   5  13      239.31      235.06     11.36 o
  11   5  13        5.59        7.74      6.72 o
  12   5  13       79.14       64.90     20.72 o
  13   5  13      906.02      949.07     34.07 o
   0   6  13      599.26      516.54     10.68 o
   1   6  13      295.80      286.22      7.09 o
   2   6  13      292.97      278.14      7.19 o
   3   6  13     5638.71     5717.58     64.96 o
   4   6  13        9.20        7.98      4.31 o
   5   6  13     2721.71     2968.32     32.36 o
   6   6  13      170.80      174.99     12.03 o
   7   6  13      800.36      760.25     10.91 o
   8   6  13       57.46       46.91      9.25 o
   9   6  13      714.58      672.74     10.59 o
  10   6  13        0.12       -0.36      6.84 o
  11   6  13     3095.02     3338.49     69.99 o
  12   6  13      148.75      151.47     27.22 o
   1   7  13     6172.59     6326.97     52.92 o
   2   7  13       27.56       26.82      6.17 o
   3   7  13      709.06      697.63     11.83 o
   4   7  13        3.23        7.90      4.39 o
   5   7  13     3129.18     3138.26     36.95 o
   6   7  13       23.33       15.23      4.61 o
   7   7  13     4153.97     4160.98     40.57 o
   8   7  13       29.15       22.20      6.17 o
   9   7  13      891.38      913.32     18.22 o
  10   7  13      239.28      212.69     11.88 o
  11   7  13      170.98      147.60     31.51 o
   0   8  13     1340.58     1356.86     26.41 o
   1   8  13      788.04      800.75     16.63 o
   2   8  13      328.55      323.18      9.59 o
   3   8  13     5123.74     5371.32     63.81 o
   4   8  13        7.46       10.17      4.93 o
   5   8  13     1227.53     1275.03     17.41 o
   6   8  13       67.92       69.16     11.17 o
   7   8  13      101.53       91.49     18.12 o
   8   8  13      793.45      774.40     15.39 o
   9   8  13     1823.07     1860.55     27.87 o
  10   8  13      577.99      634.26     20.84 o
   1   9  13     3158.16     3262.45     32.92 o
   2   9  13      300.62      304.27     14.39 o
   3   9  13      142.65      142.78     16.95 o
   4   9  13      312.35      317.12     11.52 o
   5   9  13      943.85      931.35     15.71 o
   6   9  13      122.16      101.78     15.26 o
   7   9  13     2990.31     3062.09     47.52 o
   8   9  13       29.45       21.93      6.50 o
   0  10  13      442.43      443.28     22.13 o
   1  10  13      273.51      232.69     14.90 o
   2  10  13      118.65      133.21     19.34 o
   3  10  13     2578.81     2646.62     46.68 o
   4  10  13       86.15      101.77     20.02 o
   5  10  13      993.05      992.20     18.76 o
   6  10  13      135.91      135.85     13.25 o
   1  11  13     2375.15     2461.63     47.22 o
   0   0  14     1099.12      924.14     15.41 o
   1   0  14     4285.10     4202.69     52.33 o
   2   0  14    10605.91    10606.21    127.27 o
   3   0  14     2885.87     2862.15     26.96 o
   4   0  14       75.57       82.89     12.82 o
   5   0  14      540.76      461.03     11.67 o
   6   0  14       96.18      105.12      7.93 o
   7   0  14      239.78      256.50      9.17 o
   8   0  14     9015.18     9339.21    176.74 o
   9   0  14     2888.86     2882.21     64.28 o
  10   0  14     3346.89     3330.12     90.41 o
  11   0  14     1065.61     1047.59     30.96 o
  12   0  14        3.69        2.08     10.56 o
  13   0  14     1299.17     1265.32     41.88 o
  14   0  14      968.53      968.42     39.95 o
   1   1  14    10058.11     9755.80     60.71 o
   2   1  14      488.14      482.83      9.28 o
   3   1  14      548.34      523.58      8.91 o
   4   1  14     4993.79     5016.50     51.33 o
   5   1  14      574.10      594.87      9.90 o
   6   1  14     1101.74     1156.63     13.12 o
   7   1  14     8523.24     8741.97     94.06 o
   8   1  14        9.18        9.86      3.30 o
   9   1  14     2673.31     2690.64     26.70 o
  10   1  14      480.64      460.66      9.14 o
  11   1  14       75.95       82.43     28.65 o
  12   1  14     2091.45     2087.20     33.54 o
  13   1  14      381.57      372.26     16.88 o
  14   1  14      349.69      308.92     23.59 o
   0   2  14     1619.90     1518.39     19.80 o
   1   2  14     1645.99     1608.41     15.23 o
   2   2  14     1657.65     1533.85     14.84 o
   3   2  14     6661.94     6482.02     69.54 o
   4   2  14     1528.58     1569.31     15.37 o
   5   2  14     2163.72     2149.04     21.25 o
   6   2  14     1057.02     1028.10     13.77 o
   7   2  14      670.68      645.85     14.20 o
   8   2  14      969.81      970.23     14.70 o
   9   2  14     2817.29     2889.13     28.81 o
  10   2  14       69.09       80.72      9.62 o
  11   2  14     3259.12     3176.57     42.72 o
  12   2  14       99.71      104.50     25.15 o
  13   2  14      746.12      779.71     22.50 o
  14   2  14      879.94      868.46     28.98 o
   1   3  14    13082.62    12785.99     97.19 o
   2   3  14     1990.53     2003.30     16.81 o
   3   3  14     1069.92     1081.96     12.84 o
   4   3  14     2532.40     2565.20     24.03 o
   5   3  14      966.04      936.15     10.91 o
   6   3  14       96.75      113.81     16.51 o
   7   3  14     3143.08     3139.77     33.56 o
   8   3  14      465.31      416.96      8.62 o
   9   3  14     3184.80     3311.90     38.50 o
  10   3  14      867.08      883.52     14.27 o
  11   3  14       14.12       10.01      5.65 o
  12   3  14      421.14      407.46     18.15 o
  13   3  14      295.87      242.72     18.36 o
   0   4  14    10415.27    10547.94    118.89 o
   1   4  14       29.09       25.51      4.05 o
   2   4  14     4289.04     4436.06     62.25 o
   3   4  14     2983.90     3134.63     35.15 o
   4   4  14       13.74       15.73      3.92 o
   5   4  14      252.98      266.78      7.45 o
   6   4  14     5787.17     5721.99     54.09 o
   7   4  14       32.46       25.60      6.29 o
   8   4  14     1758.05     1787.34     21.33 o
   9   4  14     2698.77     2737.42     33.53 o
  10   4  14     1217.55     1215.38     19.43 o
  11   4  14     2485.00     2532.52     35.31 o
  12   4  14      183.10      174.15     21.62 o
  13   4  14      290.73      253.60     19.90 o
   1   5  14     5067.98     5273.44     35.10 o
   2   5  14      900.55      888.15     11.97 o
   3   5  14      355.46      357.85      8.26 o
   4   5  14      913.58      912.62     12.70 o
   5   5  14      121.79      139.71      9.80 o
   6   5  14      586.69      585.26     10.76 o
   7   5  14     1020.03     1060.68     21.68 o
   8   5  14      285.44      306.38     10.44 o
   9   5  14     1244.62     1271.08     16.39 o
  10   5  14      224.22      228.80     10.16 o
  11   5  14        1.67        6.96      5.60 o
  12   5  14      256.64      257.38     17.43 o
   0   6  14      717.59      718.21     12.54 o
   1   6  14     2401.63     2325.19     24.96 o
   2   6  14        5.80        5.54      4.47 o
   3   6  14      209.23      203.82      9.44 o
   4   6  14      411.46      383.59      9.71 o
   5   6  14     1653.08     1643.63     19.39 o
   6   6  14      261.35      291.77      9.80 o
   7   6  14      113.27       84.63     15.08 o
   8   6  14       85.44      105.43     11.57 o
   9   6  14      908.13      907.16     17.83 o
  10   6  14      768.20      763.24     18.15 o
  11   6  14      659.48      659.26     22.92 o
   1   7  14     2046.07     1960.85     19.51 o
   2   7  14      209.84      203.97     10.14 o
   3   7  14      155.60      152.85      9.39 o
   4   7  14      547.07      586.33     11.77 o
   5   7  14      101.72       69.17     12.38 o
   6   7  14      217.96      203.91     10.44 o
   7   7  14      181.62      163.36     10.46 o
   8   7  14        7.71        7.96      4.43 o
   9   7  14      299.33      331.53     15.10 o
  10   7  14      495.20      497.30     18.36 o
   0   8  14     1598.11     1605.33     37.44 o
   1   8  14      128.57      134.33      9.27 o
   2   8  14        6.49        4.66      4.64 o
   3   8  14      595.88      540.37     13.27 o
   4   8  14       61.54       55.71     10.29 o
   5   8  14       72.55       54.05     11.35 o
   6   8  14      660.83      641.66     12.60 o
   7   8  14        1.98        6.31      4.17 o
   8   8  14       31.47       26.74      7.25 o
   9   8  14      515.67      508.06     14.78 o
   1   9  14      141.13      109.85     21.17 o
   2   9  14      447.67      437.15     12.88 o
   3   9  14        9.59       14.95      6.96 o
   4   9  14     1420.19     1471.62     21.47 o
   5   9  14       26.07       25.43      8.07 o
   6   9  14      287.10      268.23     12.31 o
   7   9  14       13.44       13.79      4.90 o
   0  10  14      326.04      341.52     30.03 o
   1  10  14       25.28       26.27      7.50 o
   2  10  14       18.96       19.13      5.96 o
   3  10  14        8.13        9.06      7.94 o
   4  10  14       27.77       20.95      6.55 o
   5  10  14       11.04       15.35      7.11 o
   1   1  15      333.04      333.02      5.98 o
   2   1  15      256.12      243.63      6.22 o
   3   1  15      229.96      255.26      5.23 o
   4   1  15     1251.46     1251.44     16.17 o
   5   1  15        4.47        7.97      3.93 o
   6   1  15       12.23       15.05      3.83 o
   7   1  15      335.33      304.13      9.39 o
   8   1  15      201.36      211.00      8.37 o
   9   1  15       83.63       59.98     10.61 o
  10   1  15     1277.20     1241.67     20.01 o
  11   1  15        9.27        9.62      5.85 o
  12   1  15        0.78        4.85      7.25 o
  13   1  15      171.34      134.95     36.29 o
   0   2  15     2730.25     2719.61     39.02 o
   1   2  15       15.06       13.06      3.11 o
   2   2  15      968.78      929.91     11.81 o
   3   2  15        0.16       -1.80      3.11 o
   4   2  15      108.14       88.05      9.00 o
   5   2  15     1570.16     1549.98     15.74 o
   6   2  15     2603.07     2569.53     22.50 o
   7   2  15        0.06        5.47      3.09 o
   8   2  15      373.22      342.72      9.73 o
   9   2  15      709.26      681.47     12.77 o
  10   2  15       55.59       45.71      9.24 o
  11   2  15        9.00       17.73      6.67 o
  12   2  15        4.17        4.17      9.32 o
  13   2  15        1.42       14.23      7.32 o
   1   3  15     1012.85      994.47     12.62 o
   2   3  15     1116.12     1127.89     12.35 o
   3   3  15      642.63      611.18      8.71 o
   4   3  15      200.56      209.85      6.48 o
   5   3  15       83.37       81.88     12.28 o
   6   3  15      558.91      562.90      9.97 o
   7   3  15       14.84       16.79      5.27 o
   8   3  15        8.31       12.77      3.60 o
   9   3  15       30.94       22.28      5.83 o
  10   3  15      440.70      466.63     11.14 o
  11   3  15        0.85        1.45      6.58 o
  12   3  15      533.24      548.41     22.02 o
  13   3  15        0.21       -2.11     10.25 o
   0   4  15       68.74       51.17     15.95 o
   1   4  15        0.18        4.06      2.22 o
   2   4  15      557.67      561.96      8.43 o
   3   4  15       57.07       59.12      8.57 o
   4   4  15       34.83       34.65      5.29 o
   5   4  15      113.61      106.24     10.83 o
   6   4  15      164.52      175.35     11.83 o
   7   4  15      241.12      239.99      8.10 o
   8   4  15     1236.93     1220.32     19.75 o
   9   4  15      336.11      338.70      9.46 o
  10   4  15      229.31      237.88     10.54 o
  11   4  15        5.49        5.07      4.48 o
  12   4  15       22.15       21.43      7.43 o
   1   5  15     1111.67     1091.34     14.47 o
   2   5  15     4125.46     4046.59     42.08 o
   3   5  15        0.83        4.79      4.42 o
   4   5  15     3468.04     3593.74     35.39 o
   5   5  15        4.99       10.71      4.47 o
   6   5  15     1846.79     1872.43     20.55 o
   7   5  15      354.74      339.51     10.57 o
   8   5  15       82.27       62.95     13.02 o
   9   5  15        8.59        7.41      3.25 o
  10   5  15     1025.72     1047.52     19.96 o
  11   5  15       10.75       10.78      6.97 o
  12   5  15     1714.15     1725.31     49.32 o
   0   6  15     5511.26     5734.48     76.33 o
   1   6  15      220.00      228.40     10.39 o
   2   6  15     1321.36     1386.84     19.23 o
   3   6  15      101.41       92.95     16.04 o
   4   6  15       46.67       47.00      9.72 o
   5   6  15      190.95      199.41      9.02 o
   6   6  15     1201.96     1247.22     18.81 o
   7   6  15       24.33       19.20      5.14 o
   8   6  15     1923.57     2062.85     28.40 o
   9   6  15      505.86      456.96     11.87 o
  10   6  15      252.45      265.43     23.31 o
  11   6  15       65.53       44.69     15.84 o
   1   7  15        0.88        4.82      3.96 o
   2   7  15     2869.25     3067.99     36.12 o
   3   7  15       50.64       49.69      9.74 o
   4   7  15     5403.21     5610.67     64.75 o
   5   7  15        1.73        8.57      3.38 o
   6   7  15      974.05      980.69     16.73 o
   7   7  15        3.10        7.52      3.97 o
   8   7  15      512.99      525.50     14.17 o
   9   7  15      206.87      209.02     18.20 o
  10   7  15     2186.15     2235.31     46.48 o
   0   8  15     4940.55     5394.19    121.25 o
   1   8  15      270.74      262.56     11.31 o
   2   8  15     1073.34     1094.62     18.19 o
   3   8  15      406.60      413.92     12.14 o
   4   8  15      386.40      385.95     12.42 o
   5   8  15      526.44      506.80     12.60 o
   6   8  15      822.74      866.62     16.21 o
   7   8  15       29.17       16.75      6.15 o
   8   8  15     1221.80     1204.54     23.17 o
   1   9  15      264.14      257.56     20.68 o
   2   9  15      807.62      840.80     17.92 o
   3   9  15       78.42       70.56     16.45 o
   4   9  15     2583.54     2652.91     42.89 o
   5   9  15       29.20       25.29      5.79 o
   6   9  15      849.23      901.65     16.78 o
   0  10  15     2868.78     2816.48     55.03 o
   1  10  15      196.04      181.78     22.74 o
   2  10  15     1965.10     1958.73     39.03 o
   3  10  15      130.06       90.85     21.11 o
   0   0  16     2613.05     2508.73     79.12 o
   1   0  16     1401.67     1394.86     19.36 o
   2   0  16      403.36      428.61     11.31 o
   3   0  16     2364.57     2473.08     36.17 o
   4   0  16      478.30      413.50     12.80 o
   5   0  16      638.00      671.63     14.07 o
   6   0  16      553.23      594.79     16.01 o
   7   0  16     1026.36     1006.67     20.93 o
   8   0  16     1876.77     1960.39     29.80 o
   9   0  16       47.78       44.75     14.80 o
  10   0  16      411.87      386.85     15.65 o
  11   0  16      616.72      587.79     45.42 o
  12   0  16      245.47      193.32     21.01 o
  13   0  16      127.53      113.47     44.39 o
   1   1  16     3788.34     3904.37     31.13 o
   2   1  16     3495.54     3506.41     31.86 o
   3   1  16     2189.98     2317.12     26.89 o
   4   1  16     2240.83     2220.71     25.67 o
   5   1  16     1195.38     1179.61     14.10 o
   6   1  16     2309.40     2354.02     26.27 o
   7   1  16     2883.88     2973.91     28.94 o
   8   1  16      188.91      202.02      8.03 o
   9   1  16     3228.91     3374.96     43.12 o
  10   1  16     3680.86     3533.28     36.28 o
  11   1  16        3.26        7.36      5.71 o
  12   1  16     2179.71     2156.32     51.66 o
  13   1  16      418.05      396.79     19.72 o
   0   2  16    10197.07    10046.79    204.42 o
   1   2  16      866.81      897.29     10.49 o
   2   2  16     4534.29     4469.89     48.67 o
   3   2  16     1305.08     1312.33     16.48 o
   4   2  16       90.50       83.70     12.96 o
   5   2  16      997.41      966.72     15.30 o
   6   2  16     1486.78     1474.91     18.30 o
   7   2  16      199.62      219.71      9.27 o
   8   2  16     3558.19     3554.43     43.20 o
   9   2  16      381.32      370.66      9.72 o
  10   2  16      247.37      264.77     10.85 o
  11   2  16      895.67      878.90     24.56 o
  12   2  16      104.58       91.43     25.10 o
  13   2  16      138.18      102.98     33.20 o
   1   3  16     3197.40     3189.16     26.49 o
   2   3  16     4562.23     4588.91     58.41 o
   3   3  16      408.80      431.19      9.40 o
   4   3  16     3017.37     3011.42     35.15 o
   5   3  16      842.87      804.41     12.83 o
   6   3  16      371.84      367.70      9.44 o
   7   3  16     3052.85     3132.51     31.71 o
   8   3  16      825.66      806.57     12.76 o
   9   3  16      193.17      188.39     10.73 o
  10   3  16     1835.06     1763.31     25.37 o
  11   3  16      156.83      143.76     25.03 o
  12   3  16      269.95      248.62     16.58 o
   0   4  16    11241.24    11593.21    120.08 o
   1   4  16      661.84      632.71      9.09 o
   2   4  16      514.21      496.29      8.11 o
   3   4  16     2359.33     2440.96     28.14 o
   4   4  16       81.59       80.78     11.52 o
   5   4  16     4632.26     4625.62     59.64 o
   6   4  16     1980.97     1992.09     23.47 o
   7   4  16      684.51      708.75     13.48 o
   8   4  16     2356.89     2375.35     30.41 o
   9   4  16        8.00       11.83      4.26 o
  10   4  16       22.43       18.61      5.38 o
  11   4  16      387.35      395.88     17.48 o
  12   4  16       69.68       36.93     14.99 o
   1   5  16       65.17       62.09      9.29 o
   2   5  16      436.36      414.46     10.42 o
   3   5  16      141.51      141.04     10.71 o
   4   5  16      213.28      215.68      7.84 o
   5   5  16      106.40      129.26     13.96 o
   6   5  16      233.78      225.36     11.24 o
   7   5  16      508.79      537.52     12.70 o
   8   5  16      203.69      205.80     10.28 o
   9   5  16     1673.82     1687.94     27.68 o
  10   5  16      509.47      530.34     15.03 o
  11   5  16        6.97        9.94      6.19 o
   0   6  16      909.29      850.75     25.09 o
   1   6  16      545.24      504.98     10.48 o
   2   6  16      941.90      897.38     15.11 o
   3   6  16     1614.69     1714.34     22.40 o
   4   6  16       19.20       25.53      6.46 o
   5   6  16     2589.88     2674.82     34.24 o
   6   6  16       15.72       17.10      5.37 o
   7   6  16       75.65       77.89     17.28 o
   8   6  16     2162.96     2167.58     32.70 o
   9   6  16        8.45        8.99      5.17 o
  10   6  16      396.95      401.94     16.82 o
   1   7  16       14.11        9.91      7.50 o
   2   7  16       75.73       59.80     12.41 o
   3   7  16       26.85       18.23      5.47 o
   4   7  16      127.69      108.30     17.22 o
   5   7  16      221.00      224.02      9.35 o
   6   7  16      258.94      243.63     11.54 o
   7   7  16      448.51      396.63     11.56 o
   8   7  16        7.76        5.78      4.90 o
   9   7  16     1077.95     1144.55     32.96 o
   0   8  16      455.40      431.15     28.64 o
   1   8  16      159.45      159.21     23.33 o
   2   8  16      196.79      197.67     14.68 o
   3   8  16      572.08      526.28     13.19 o
   4   8  16        4.18        4.99      3.71 o
   5   8  16      345.30      328.97      9.47 o
   6   8  16      142.70      152.54     11.21 o
   7   8  16      111.43       64.00     18.28 o
   8   8  16      136.96      143.35     11.98 o
   1   9  16      203.39      235.37     12.75 o
   2   9  16      323.97      316.64     15.37 o
   3   9  16       98.15       84.42     16.71 o
   4   9  16      193.87      138.36     22.93 o
   5   9  16        8.39        6.84      5.57 o
   0  10  16      152.10      131.67     42.41 o
   1   1  17       52.05       44.19      8.43 o
   2   1  17      119.13      123.95     11.78 o
   3   1  17      610.50      618.70     10.86 o
   4   1  17      100.70       95.45     14.29 o
   5   1  17      240.91      231.39      8.78 o
   6   1  17      682.03      655.92     10.76 o
   7   1  17       81.86       78.01     12.72 o
   8   1  17       31.98       22.57      5.78 o
   9   1  17      552.08      486.54     12.36 o
  10   1  17       94.53       73.42     11.66 o
  11   1  17       45.36       40.00     14.77 o
  12   1  17       86.47       74.58     19.72 o
   0   2  17       92.45      115.68     12.59 o
   1   2  17      670.21      657.84     10.86 o
   2   2  17      847.90      881.99     13.71 o
   3   2  17     2079.42     2108.68     27.59 o
   4   2  17      554.49      513.28      9.23 o
   5   2  17      772.06      752.78     12.91 o
   6   2  17       74.38       64.25     11.58 o
   7   2  17       20.14       20.31      6.52 o
   8   2  17     1239.11     1185.27     18.44 o
   9   2  17      184.46      163.02      8.54 o
  10   2  17       32.97       26.73      8.03 o
  11   2  17       67.53       55.45     13.68 o
  12   2  17      619.47      614.83     22.60 o
   1   3  17      489.17      483.50      8.38 o
   2   3  17      352.28      318.37      7.82 o
   3   3  17        3.97        6.86      4.25 o
   4   3  17       14.04       11.62      5.08 o
   5   3  17      908.32      956.68     13.63 o
   6   3  17        5.64        6.16      4.51 o
   7   3  17      877.47      857.45     14.95 o
   8   3  17       19.21       14.62      5.45 o
   9   3  17      811.76      819.85     14.40 o
  10   3  17      277.92      251.88     12.44 o
  11   3  17        1.04        0.00      5.74 o
  12   3  17       28.73       14.00      7.03 o
   0   4  17     2288.59     2348.34     35.00 o
   1   4  17     1258.86     1202.65     16.28 o
   2   4  17      198.02      209.73      8.65 o
   3   4  17      609.16      661.75     11.06 o
   4   4  17       18.17       19.01      5.35 o
   5   4  17     2689.98     2708.50     38.77 o
   6   4  17        1.50       -0.60      4.58 o
   7   4  17      245.97      245.89      8.42 o
   8   4  17      437.66      436.23      9.90 o
   9   4  17      115.83      119.41     12.85 o
  10   4  17        3.30        8.40      4.35 o
  11   4  17      890.23      851.60     23.19 o
   1   5  17      562.09      577.33     10.41 o
   2   5  17       65.58       68.50     11.42 o
   3   5  17      194.34      204.81     10.41 o
   4   5  17      266.98      265.80      9.27 o
   5   5  17       54.62       53.34     11.29 o
   6   5  17        0.28        7.44      4.31 o
   7   5  17     1568.89     1648.81     24.75 o
   8   5  17       97.97       86.01     17.05 o
   9   5  17     2375.19     2449.12     36.65 o
  10   5  17        0.42        5.05      4.23 o
   0   6  17       12.09        4.71      7.84 o
   1   6  17      484.18      518.66     11.59 o
   2   6  17       25.16       16.23      4.82 o
   3   6  17     1254.46     1283.57     21.98 o
   4   6  17       17.02       15.72      4.87 o
   5   6  17     1651.65     1764.43     25.22 o
   6   6  17       43.80       43.43     11.43 o
   7   6  17      127.19      100.75     21.38 o
   8   6  17       16.46       12.01      5.51 o
   9   6  17      374.45      364.42     12.72 o
   1   7  17     4902.84     5187.43     51.48 o
   2   7  17      397.58      407.56     15.56 o
   3   7  17      127.65      135.13     16.86 o
   4   7  17        5.70        9.48      4.63 o
   5   7  17      724.93      729.27     20.24 o
   6   7  17       33.12       31.67      8.34 o
   7   7  17     2269.90     2274.69     39.96 o
   8   7  17       81.85       57.64     15.18 o
   0   8  17       51.17       62.25     20.09 o
   1   8  17     1034.16     1053.34     20.69 o
   2   8  17      747.07      732.71     16.53 o
   3   8  17     2551.03     2484.03     36.08 o
   4   8  17      214.14      192.74      8.99 o
   5   8  17     1671.44     1678.06     32.07 o
   6   8  17       90.97       79.51     16.49 o
   7   8  17       13.31        9.04      5.23 o
   1   9  17     2616.86     2752.58     41.06 o
   2   9  17        4.90       -2.63      7.68 o
   3   9  17       58.26       39.45     11.09 o
   4   9  17        0.35        7.81      6.60 o
   0   0  18     4824.33     5000.53    173.26 o
   1   0  18      789.55      769.55     14.83 o
   2   0  18     3031.86     3189.21     52.06 o
   3   0  18      248.08      296.48     11.52 o
   4   0  18      132.40      108.90     10.81 o
   5   0  18     2942.30     3078.06     52.45 o
   6   0  18     2177.15     2135.75     30.97 o
   7   0  18      288.49      262.12     12.55 o
   8   0  18     8676.92     9324.28    127.74 o
   9   0  18      757.13      709.21     18.08 o
  10   0  18     1328.99     1233.63     38.09 o
  11   0  18     1604.12     1588.93     67.87 o
  12   0  18      356.63      295.75     41.26 o
   1   1  18     4027.13     4269.34     46.31 o
   2   1  18     2933.93     3077.64     34.11 o
   3   1  18        8.48       15.17      4.62 o
   4   1  18     2232.83     2374.11     25.16 o
   5   1  18      110.80      126.58      9.06 o
   6   1  18     2582.68     2674.40     32.33 o
   7   1  18     1727.26     1744.50     24.31 o
   8   1  18        5.19        3.83      3.14 o
   9   1  18      720.46      695.52     13.57 o
  10   1  18      422.08      428.27     12.67 o
  11   1  18       37.24       27.01     10.49 o
  12   1  18      388.11      408.07     18.96 o
   0   2  18     1427.82     1506.16     27.50 o
   1   2  18     2223.15     2291.08     26.86 o
   2   2  18       10.01       14.11      5.41 o
   3   2  18     3088.61     3053.51     30.07 o
   4   2  18      512.07      488.08      9.94 o
   5   2  18     5002.21     5139.91     43.28 o
   6   2  18      634.41      661.36     10.76 o
   7   2  18       11.02       17.50      4.57 o
   8   2  18     1082.13     1095.33     15.51 o
   9   2  18      302.02      282.67      9.32 o
  10   2  18        5.71        7.72      4.28 o
  11   2  18     1416.55     1359.12     41.00 o
   1   3  18     1085.31     1023.73     15.23 o
   2   3  18     1156.62     1171.74     17.40 o
   3   3  18      327.12      317.83      9.48 o
   4   3  18     1705.16     1675.84     21.12 o
   5   3  18      826.20      846.21     15.42 o
   6   3  18     1124.06     1127.92     18.25 o
   7   3  18      923.49      929.29     16.19 o
   8   3  18      114.79       91.93     17.88 o
   9   3  18      989.53      975.85     14.57 o
  10   3  18      639.91      616.12     17.93 o
  11   3  18       60.96       46.85     16.48 o
   0   4  18     4345.92     4350.40     51.28 o
   1   4  18      232.06      245.77      8.30 o
   2   4  18      651.50      655.15     14.76 o
   3   4  18     2524.92     2519.06     32.79 o
   4   4  18       84.81       85.92     13.57 o
   5   4  18      352.12      375.32     11.48 o
   6   4  18     1215.42     1159.11     17.92 o
   7   4  18      289.99      268.19      9.59 o
   8   4  18     1926.58     2009.68     30.26 o
   9   4  18      589.84      556.85     15.30 o
  10   4  18      447.99      454.22     14.93 o
   1   5  18       66.65       72.27     12.97 o
   2   5  18     2227.57     2301.62     32.32 o
   3   5  18        1.21        3.03      4.49 o
   4   5  18     2072.86     2165.82     32.78 o
   5   5  18      395.90      383.44     11.45 o
   6   5  18     1136.67     1157.68     20.10 o
   7   5  18     1654.10     1684.40     26.96 o
   8   5  18       12.55       23.69      8.06 o
   9   5  18      144.39      135.76     16.26 o
  10   5  18      556.12      557.85     22.16 o
   0   6  18        9.19       14.66      7.61 o
   1   6  18      250.99      228.94     13.57 o
   2   6  18      102.81      127.09     11.37 o
   3   6  18      431.78      411.56     10.68 o
   4   6  18       29.78       26.79      7.99 o
   5   6  18      493.07      477.63     11.79 o
   6   6  18      129.29      147.74     18.01 o
   7   6  18      774.55      817.51     18.84 o
   8   6  18     1050.75     1062.84     21.53 o
   9   6  18      164.35      171.90     16.87 o
   1   7  18      612.42      595.02     14.13 o
   2   7  18      668.47      674.14     16.68 o
   3   7  18       12.18       12.46      5.57 o
   4   7  18      144.81      144.26     11.83 o
   5   7  18      298.53      294.79     12.86 o
   6   7  18      413.72      377.85     14.33 o
   7   7  18      841.11      804.27     16.90 o
   0   8  18      857.14      779.85     32.62 o
   1   8  18       66.61       58.69     13.58 o
   2   8  18        5.51        4.07      4.76 o
   3   8  18      309.50      300.12     16.50 o
   4   8  18        2.40        9.23      4.82 o
   5   8  18      119.46      101.34     20.47 o
   1   9  18      286.25      291.72     29.30 o
   1   1  19       33.52       35.15      6.73 o
   2   1  19       20.28       26.14      5.87 o
   3   1  19        0.62        3.37      4.08 o
   4   1  19      227.07      208.82      9.11 o
   5   1  19      205.79      192.54     15.43 o
   6   1  19        6.35        3.80      4.10 o
   7   1  19      102.69       88.61     15.21 o
   8   1  19        1.85        3.13      3.41 o
   9   1  19       90.47       65.40     10.99 o
  10   1  19       11.65       11.09      5.79 o
  11   1  19       36.02       24.62      8.25 o
   0   2  19     1439.80     1426.16     27.36 o
   1   2  19      377.19      381.95     12.48 o
   2   2  19       64.78       53.97      9.54 o
   3   2  19      318.27      278.49      8.62 o
   4   2  19       64.77       55.90      8.20 o
   5   2  19        7.20        5.51      4.88 o
   6   2  19       30.81       27.66      6.72 o
   7   2  19       69.10       73.43     12.67 o
   8   2  19      582.08      580.56     14.55 o
   9   2  19        3.01        4.51      4.97 o
  10   2  19       62.84       52.60     13.44 o
  11   2  19       94.50       81.46     25.52 o
   1   3  19      358.42      355.15     12.49 o
   2   3  19      130.71      128.35     17.69 o
   3   3  19       48.47       55.64     10.29 o
   4   3  19      326.88      341.31     10.62 o
   5   3  19       66.08       72.81     12.06 o
   6   3  19      217.82      204.84     12.97 o
   7   3  19        3.47       -0.45      5.18 o
   8   3  19      197.13      177.95      9.71 o
   9   3  19       58.47       42.82      8.79 o
  10   3  19        8.56        6.28      5.45 o
   0   4  19     1553.85     1592.42     29.37 o
   1   4  19       35.29       26.59      5.91 o
   2   4  19     1423.59     1485.94     23.59 o
   3   4  19       20.11        8.98      5.96 o
   4   4  19      201.05      206.38      8.92 o
   5   4  19       52.75       59.50     10.16 o
   6   4  19      387.70      418.02     11.68 o
   7   4  19      308.96      294.03     13.98 o
   8   4  19     2939.12     3017.48     39.65 o
   9   4  19       49.99       30.90      7.87 o
  10   4  19      140.53      147.88     14.96 o
   1   5  19       99.93       90.29     13.93 o
   2   5  19     1000.59      952.36     18.65 o
   3   5  19        0.48        6.25      4.93 o
   4   5  19     1757.90     1822.65     31.52 o
   5   5  19       70.61       41.26      9.36 o
   6   5  19      766.31      798.20     16.81 o
   7   5  19      343.70      319.08     10.42 o
   8   5  19        0.74        5.34      5.37 o
   9   5  19       18.91       15.57      5.74 o
   0   6  19     1941.49     1978.88     49.10 o
   1   6  19      212.30      216.14     15.22 o
   2   6  19      931.68      992.67     19.16 o
   3   6  19      211.97      198.35     19.22 o
   4   6  19      124.20      102.74     21.46 o
   5   6  19      203.55      188.47     12.07 o
   6   6  19     1551.51     1562.90     28.90 o
   7   6  19      171.20      149.42     16.91 o
   8   6  19     1717.91     1746.14     29.51 o
   1   7  19       12.36       15.74      6.16 o
   2   7  19     1763.19     1902.04     30.92 o
   3   7  19      180.69      183.29     13.59 o
   4   7  19      776.67      765.89     21.06 o
   5   7  19       61.61       51.04     11.72 o
   6   7  19      582.03      568.47     16.54 o
   0   8  19     1854.31     2093.00     47.08 o
   1   8  19      147.99      130.24     13.62 o
   2   8  19      373.64      337.40     14.24 o
   3   8  19        2.01        5.83      6.43 o
   4   8  19       28.44       21.57      9.60 o
   0   0  20      390.43      421.59     66.12 o
   1   0  20      442.03      419.92     18.70 o
   2   0  20      130.60      121.43     28.29 o
   3   0  20     5558.06     5864.43     38.61 o
   4   0  20        5.31        8.60      6.25 o
   5   0  20     3889.62     4045.00    107.09 o
   6   0  20     2546.99     2542.41     59.75 o
   7   0  20      886.99      895.02     23.43 o
   8   0  20      216.73      211.70     14.43 o
   9   0  20      321.05      340.82     15.80 o
  10   0  20        3.46        6.11      8.28 o
   1   1  20      603.05      640.89     14.80 o
   2   1  20     1131.81     1124.28     20.82 o
   3   1  20       22.83       19.97      4.53 o
   4   1  20     2830.36     2981.25     41.40 o
   5   1  20      349.97      342.48     10.12 o
   6   1  20     1601.78     1636.72     21.92 o
   7   1  20     1187.49     1235.36     21.07 o
   8   1  20        9.00        8.49      3.79 o
   9   1  20     1870.06     1863.74     29.24 o
  10   1  20     1091.13     1089.96     29.75 o
   0   2  20      478.60      450.57     19.71 o
   1   2  20      819.51      823.98     17.10 o
   2   2  20     1386.91     1350.94     21.86 o
   3   2  20     2554.21     2605.04     40.77 o
   4   2  20      114.49       93.38     18.32 o
   5   2  20     2268.72     2345.64     27.31 o
   6   2  20     1003.40     1019.92     16.74 o
   7   2  20      524.79      553.95     13.58 o
   8   2  20      915.53      880.25     15.85 o
   9   2  20      487.45      495.64     13.43 o
  10   2  20      306.61      328.07     18.95 o
   1   3  20     2619.53     2685.64     39.81 o
   2   3  20     2178.86     2199.45     42.38 o
   3   3  20       21.91       18.86      4.81 o
   4   3  20     2143.83     2163.84     28.35 o
   5   3  20      107.08      119.92     12.06 o
   6   3  20      146.48      135.42     26.41 o
   7   3  20     2597.76     2667.60     31.59 o
   8   3  20      116.74      108.09     12.31 o
   9   3  20      121.35       82.18     15.79 o
   0   4  20      273.89      257.56     18.85 o
   1   4  20      671.55      671.61     15.48 o
   2   4  20       41.06       31.13      7.65 o
   3   4  20      595.76      642.63     14.51 o
   4   4  20      375.32      360.15     13.28 o
   5   4  20      385.90      414.70     11.86 o
   6   4  20      623.65      640.04     13.59 o
   7   4  20      364.22      365.16     11.34 o
   8   4  20      269.93      258.75     12.34 o
   9   4  20      326.15      333.22     13.32 o
   1   5  20     1741.97     1855.95     32.88 o
   2   5  20      140.61      149.77     12.91 o
   3   5  20      528.24      557.70     14.01 o
   4   5  20     1073.74     1051.20     26.79 o
   5   5  20      193.75      201.80     16.88 o
   6   5  20      227.58      232.78     12.65 o
   7   5  20      970.35      985.96     18.09 o
   8   5  20       94.96       69.07     18.06 o
   0   6  20      563.75      583.80     40.72 o
   1   6  20      251.80      192.44     17.65 o
   2   6  20      516.37      507.09     18.13 o
   3   6  20      503.12      545.20     19.43 o
   4   6  20      155.72      192.10     19.56 o
   5   6  20      255.57      264.69     12.49 o
   6   6  20      309.21      317.01     13.52 o
   7   6  20      124.24       74.36     51.42 o
   1   7  20      519.30      465.15     18.94 o
   2   7  20       60.31       40.59     12.00 o
   3   7  20      304.47      292.54     14.58 o
   4   7  20      259.15      240.58     15.00 o
   5   7  20       98.69       77.65     21.14 o
   1   1  21      169.43      192.18     22.44 o
   2   1  21       11.97       16.85      6.35 o
   3   1  21       66.48       58.64     12.04 o
   4   1  21       58.92       48.65      8.66 o
   5   1  21       37.03       24.31      5.87 o
   6   1  21      261.19      242.52     10.03 o
   7   1  21       94.51       82.58     14.16 o
   8   1  21       18.07       16.03      4.87 o
   9   1  21        5.34        8.20      4.13 o
   0   2  21     1882.49     1955.10     65.71 o
   1   2  21        2.16        8.98      5.23 o
   2   2  21      115.82       85.03     17.04 o
   3   2  21      347.32      355.79     12.89 o
   4   2  21       36.32       39.37      8.27 o
   5   2  21      432.46      412.96     12.55 o
   6   2  21       74.82       64.49     12.50 o
   7   2  21        1.62        6.07      4.59 o
   8   2  21        1.62        5.70      3.80 o
   9   2  21      100.82       56.89     13.38 o
   1   3  21     1880.89     1959.34     36.89 o
   2   3  21       32.67       21.81      5.89 o
   3   3  21      747.98      733.47     15.34 o
   4   3  21        3.33       -4.10      6.54 o
   5   3  21      321.77      304.27     11.62 o
   6   3  21       55.45       53.26     12.99 o
   7   3  21      790.74      771.51     18.32 o
   8   3  21        4.50        8.70      4.41 o
   0   4  21      190.94      197.71     22.88 o
   1   4  21       16.33       15.41      6.61 o
   2   4  21        2.23        6.29      5.91 o
   3   4  21      741.07      783.04     15.79 o
   4   4  21        5.97        6.56      5.07 o
   5   4  21      259.62      270.43     12.31 o
   6   4  21      176.35      135.12     21.59 o
   7   4  21      516.16      512.86     14.67 o
   8   4  21        0.62        6.72      4.53 o
   1   5  21     1286.08     1336.55     31.30 o
   2   5  21       16.91        5.32      5.51 o
   3   5  21       97.03       80.80     15.63 o
   4   5  21       19.67       15.80      6.56 o
   5   5  21      122.28      107.67     22.43 o
   6   5  21        5.52        7.37      4.62 o
   7   5  21     1469.05     1516.30     25.87 o
   0   6  21      398.84      396.06     41.66 o
   1   6  21       92.86       81.57     20.07 o
   2   6  21      211.63      207.90     19.46 o
   3   6  21      913.23      978.75     22.44 o
   4   6  21      167.62      152.09     24.38 o
   5   6  21      684.44      726.42     18.82 o
   1   7  21      743.78      759.18     21.14 o
   2   7  21        0.78        7.28      6.67 o
   0   0  22     3336.99     3672.21     95.43 o
   1   0  22        2.02       -5.57     11.38 o
   2   0  22      950.24     1009.80     58.70 o
   3   0  22     1289.69     1423.66     36.15 o
   4   0  22      128.33      139.70     21.29 o
   5   0  22     1116.17     1090.10     26.46 o
   6   0  22     1728.58     1739.91     35.92 o
   7   0  22      100.75       82.76     24.41 o
   8   0  22     1015.55     1029.99     28.14 o
   1   1  22      153.17      150.41     16.96 o
   2   1  22     1720.03     1788.84     31.84 o
   3   1  22        1.32        6.06      8.68 o
   4   1  22     1313.25     1400.95     29.22 o
   5   1  22     1042.05     1063.81     18.55 o
   6   1  22      774.89      798.33     14.57 o
   7   1  22     1102.94     1098.30     20.54 o
   8   1  22       22.31       12.07      4.85 o
   0   2  22     1934.46     2055.24     57.93 o
   1   2  22      515.10      531.81     19.26 o
   2   2  22      280.29      267.30     12.87 o
   3   2  22     1492.96     1494.56     26.40 o
   4   2  22       49.46       34.88      9.25 o
   5   2  22     1856.27     1858.57     30.89 o
   6   2  22      922.83      977.01     21.33 o
   7   2  22       16.53       18.02      5.57 o
   8   2  22      448.56      472.70     12.94 o
   1   3  22      168.33      188.56     18.78 o
   2   3  22     1092.62     1139.91     20.84 o
   3   3  22      205.31      206.42     12.17 o
   4   3  22     2053.48     2125.20     30.71 o
   5   3  22      479.80      463.14     15.42 o
   6   3  22      587.41      603.88     17.62 o
   7   3  22      241.84      210.20     11.50 o
   0   4  22     2294.39     2424.63    110.18 o
   1   4  22        1.12        7.13      5.89 o
   2   4  22      785.86      797.33     18.71 o
   3   4  22      498.97      481.17     13.87 o
   4   4  22        2.15        5.61      5.45 o
   5   4  22      112.58      112.90     22.72 o
   6   4  22      469.50      456.83     16.66 o
   1   5  22      431.39      430.62     17.57 o
   2   5  22      224.89      212.45     22.53 o
   3   5  22       19.53       18.32      6.22 o
   4   5  22     1217.28     1327.86     23.43 o
   5   5  22      139.51      102.95     23.84 o
   0   6  22      363.86      340.66     41.37 o
   1   6  22       15.73       14.11     10.01 o
   2   6  22      552.96      528.38     22.63 o
   3   6  22      283.79      277.22     12.58 o
   1   1  23       54.20       43.29     11.30 o
   2   1  23      650.71      651.34     19.21 o
   3   1  23        0.01        6.55      6.37 o
   4   1  23      240.41      232.31     16.35 o
   5   1  23       14.85        8.15      6.12 o
   6   1  23        8.30        6.86      5.22 o
   7   1  23       44.01       30.18      7.50 o
   0   2  23      131.05      132.15     51.76 o
   1   2  23        0.14        5.49      8.69 o
   2   2  23       58.63       47.26     11.66 o
   3   2  23        0.03       14.24      7.06 o
   4   2  23        6.03        8.87      7.41 o
   5   2  23        8.03        7.77      4.59 o
   6   2  23      109.53       89.33     21.03 o
   1   3  23        1.65        5.13      5.22 o
   2   3  23      273.47      278.75     14.90 o
   3   3  23       27.92       32.06     10.32 o
   4   3  23      300.29      308.13     20.36 o
   5   3  23       31.77       26.80      8.41 o
   6   3  23      260.02      237.20     18.13 o
   0   4  23      587.50      583.02     29.48 o
   1   4  23        6.64        3.16      7.37 o
   2   4  23      571.45      571.21     18.66 o
   3   4  23        6.60        9.05      4.92 o
   4   4  23        6.01        3.18      6.06 o
   5   4  23      251.39      255.21     16.65 o
   1   5  23       70.02       49.62     17.31 o
   2   5  23       26.91       25.70     12.73 o
   3   5  23        6.20        9.64      8.10 o
   0   0  24     1015.02      976.53     51.52 o
   1   0  24        7.26       10.16     10.69 o
   2   0  24       93.94       90.42     39.93 o
   3   0  24      349.98      353.88     30.32 o
   4   0  24       13.73        8.62      8.29 o
   5   0  24      634.27      649.15     26.28 o
   1   1  24     2063.75     2215.79     49.12 o
   2   1  24       24.48       23.86     10.82 o
   3   1  24      713.92      751.25     28.89 o
   4   1  24      386.45      404.18     14.35 o
   5   1  24      125.10      111.27     29.58 o
   0   2  24      912.82      996.30     39.09 o
   1   2  24      606.23      639.49     22.63 o
   2   2  24     1255.07     1203.53     33.06 o
   3   2  24     1511.81     1558.70     29.13 o
   4   2  24       79.11       52.70     16.41 o
   5   2  24     1747.79     1816.35     37.97 o
   1   3  24     1815.35     1932.01     40.79 o
   2   3  24      938.71      913.72     22.52 o
   3   3  24      297.31      294.38     15.33 o
   4   3  24      929.23      919.58     23.59 o
   0   4  24       18.99       22.67     11.73 o
   1   4  24      182.72      190.90     21.96 o
   2   4  24       21.23       24.35     10.80 o
   1   1  25        7.37       17.32      8.43 o
   2   1  25        0.20        4.01      8.88 o
   3   1  25        0.26        5.34      6.32 o
   0   2  25       83.10       54.74     21.20 o
   1   2  25       56.71       45.72     16.44 o
 
